# Supplementary material for: Population-based targeted sequencing of 54 candidate genes identifies PALB2 as a susceptibility gene for high-grade serous ovarian cancer
Source: J Med Genet. 2020 Jun 16;58(5):305–13. doi: 10.1136/jmedgenet-2019-106739 (PMC8086250; doi:10.1136/jmedgenet-2019-106739)
Supplement: Supplementary data [file jmedgenet-2019-106739supp001.xlsx]

## Sheet: List of supp tables
Supplementary Table 1. Characteristic of ovarian cancer case- control populations analyzed in this study.
Supplementary Table 2: Target region coverages and depths for sequencing of 54 candidate genes.
Supplementary Table 3: Predicted deleterious truncating mutations identified in 54 candidate genes in ovarian cancer case control studies.
Supplementary Table 4: Frequency of mutations and estimated risks of EOC in candidate genes (P_overall ≥ 0.05).
Supplementary Table 5: Deleterious variants for which chip genotyping data available for OCAC or Biobank samples
Supplementary Table 5: Number of uncommon missense variants (MAF<0.01) detected in cases and controls by gene.
Supplementary Table 6: Set of uncommon missense variants (MAF<0.01) by frequency in cases and controls
Supplementary Table 7: Combined frequency of rare, damaging missense variants in cases and controls for genes with some evidence of association with ovarian cancer

## Sheet: Supp. Table1
Supplementary Table 1. Characteristic of ovarian cancer case- control populations analyzed in this study.
			Cases		HGSOC		Stage		Controls
Project	Study	Country	Number	Mean age (range)	Number	%	Stage3/4	% d	Number	Mean age (range)
	AUS	Australia	569	62 (26-80)	538	(95)	508	(90)	953	57 (20-80)
	CAMa	UK	147	64 (29-89)	147	(100)	123	(86)	0	NA
TS*	DOV	US	457	58 (36-74)	387	(85)	367	(80)	467	57 (35-74)
	HJO/HMO	Germany	159	60 (18-88)	129	(81)	120	(91)	191	35 (18-66)
	HOP	US	192	62 (34-84)	181	(94)	161	(86)	188	58 (45-80)
	ICNa	UK	285	58 (25-79)	285	(100)	218	(76)	0	NA
	LAX	US	115	62 (32-88)	113	(98)	109	(95)	111	63 (34-90)
	MAL	Denmark	204	61 (37-80)	126	(62)	156	(76)	207	56 (33-79)
	MAY	US	935	64 (24-91)	932	(100)	855	(93)	934	65 (27-91)
	MSK	US	115	60 (40-78)	115	(100)	115	(100)	117	61 (40-79)
	NCO	US	264	60 (31-74)	255	(97)	233	(90)	247	57 (27-74)
	OPLb	Australia	285	61 (32-78)	270	(95)	213	(84)	0	NA
	PFHc	Poland	51	50 (21-68)	12	(24)	6	(60)	0	NA
	POC	Poland	192	55 (23-80)	146	(76)	8	(44)	288	57 (29-81)
	RMHb	UK	47	53 (29-73)	47	(100)	NA		0	NA
	SEA	UK	944	59 (31-83)	939	99	479	(67)	995	53 (26-71)
	UKO	UK	319	61 (25-90)	260	(82)	223	(75)	334	65 (52-78)
	USC	US	172	62 (40-79)	138	(80)	150	(88)	170	55 (25-79)
	WMHb	Australia	104	60 (22-83)	103	(99)	NA		0
	Subtotal		5556	61 (18-91)	5123	(92)	4044	(76)	5202	58 (18-91)
ES*	MDA	US	679	60 (31-90)	678	(100)	113	(49)	666	60 (26-82)
	NCO	US	150	59 (33-82)	150	(100)	106	(94)	247	59 (30-75)
	Total		6385	60 (18-91)	5951	(93)	4263	(82)	6115	58 (18-91)
* TS = targeted sequencing, ES = exome sequencing
a = clinical trial study; b = case only study; c = familial ovarian cancer study; d = % of those with known stage

## Sheet: Supp. Table2
Supplementary Table 2: Target region coverages and depths for sequencing of 54 candidate genes.
Gene	Accession No.	No. Exons	Total coding length (bp)	No. amplicons designed	% Coding sequence coverged by design	Mean % coverage by read depth >15	Mean depth
ALKBH3	NM_139178	9	893	11	97.98	83.0914	299.217
ANAPC2	NM_013366	13	2517	26	97.81	84.1744	347.287
BUB1B	NM_001211	23	3241	33	93.89	80.1252	208.941
C5ORF28	NM_022483	2	652	8	97.39	94.5572	335.748
C6	NM_001115131	17	2869	29	92.23	79.2927	288.022
CHEK2	NM_007194	14	1684	25	100	84.9705	187.587
CNKSR1	NM_006314	21	2222	27	98.38	85.2115	335.937
DNAJB4	NM_007034	3	1022	10	90.02	69.4702	183.768
DUOX1	NM_017434	33	4784	49	96.8	87.1578	363.002
EXO1	NM_130398	13	2589	30	100	89.761	204.458
FANCA	NM_000135	43	4536	31	99.91	87.8716	278.588
FANCB	NM_001018113	8	2608	30	94.59	82.9902	209.324
FANCC	NM_000136	14	1729	25	100	93.8498	325.664
FANCD2	NM_033084	42	4580	44	93.6	72.4651	192.068
FANCE	NM_021922	10	1647	16	98.79	86.6843	368.881
FANCG	NM_004629	14	1921	18	98.49	88.5356	305.436
FANCI	NM_001113378	37	4131	45	93.54	79.9137	204.305
FBXO10	NM_012166	10	2907	32	99.79	98.185	432.196
GANC	NM_198141	24	2837	30	97.32	82.1415	217.735
GTF2H4	NM_001517	13	1437	14	99.23	91.4308	291.917
KNTC1	NM_014708	63	6878	82	87.61	64.2597	168.426
LIG4	NM_001098268	1	2740	25	98.72	93.4404	218.997
MKNK2	NM_199054	13	1446	17	95.44	76.8959	301.939
MMRN1	NM_007351	8	3715	40	95.69	85.3973	188.199
NAT10	NM_024662	28	3186	30	97.33	88.0385	281.941
OSGIN1	NM_182981	5	1450	16	99.31	91.4995	379.536
PAK4	NM_001014831	8	1804	18	94.4	67.1111	268.109
PALB2	NM_024675	13	3609	38	99.58	87.7935	133.482
PARP1	NM_001618	23	3133	30	98.63	94.2254	274.01
PHF20L1	NM_016018	20	3130	35	86.52	76.0394	219.922
PIK3C2G	NM_004570	31	4458	44	87.98	76.4551	165.945
POLE	NM_006231	49	7053	69	97.29	90.6975	375.213
POLK	NM_016218	14	2665	27	90.96	64.2107	130
PSG6	NM_002782	6	1328	16	99.77	91.646	257.139
PTGER3	NM_198718	4	1269	14	97.71	94.4911	309.62
PTX3	NM_002852	3	1154	11	95.15	69.7039	232.111
RAD52	NM_134424	11	1297	14	95.99	87.0529	323.594
RAD54B	NM_012415	14	2785	29	88.51	75.791	217.363
RDM1	NM_145654	7	879	10	95.11	85.3508	305.825
RECQL	NM_032941	14	2002	27	100	85.473	166.026
REV3L	NM_002912	32	9517	92	90.88	78.7991	202.667
RIPK3	NM_006871	10	1593	17	99.06	91.7865	335.554
RNASEL	NM_021133	6	2246	24	97.24	91.1347	357.672
SLX4	NM_032444	14	5557	70	99.95	98.6819	398.21
SMC1A	NM_006306	25	3798	37	97.1	88.5692	316.992
SMG5	NM_015327	22	3135	35	99.87	97.1536	369.101
SNRNP200	NM_014014	45	6587	65	98.79	95.8949	359.158
SPHK1	NM_182965	6	1433	15	99.16	91.9147	310.63
SULT1C2	NM_176825	8	952	9	98.53	85.5212	210.47
UHRF2	NM_152896	16	2469	29	97.81	80.3782	165.654
UPK2	NM_006760	5	571	5	97.55	86.7974	291.989
WNT5A	NM_003392	5	1159	15	99.57	83.4654	336.616
XRCC1	NM_006297	17	1966	20	99.29	95.0654	310.509
ZFHX3	NM_006885	9	11144	105	99.9	93.6952	365.531

## Sheet: Supp. Table 3
Supplementary Table 3: Predicted deleterious truncating mutations identified in 54 candidate genes.
index_var	gene	chr	ref	alt	gpos	lhpos	exon	chgvs	phgvs	rs_id_149	1000GP AAF	ExAc AAF	Function	MaxEnt_wt	MaxEnt_vt	MaxEnt_score	SIFT_score	Polyphen2	Provean	p2sever	case_control	hgserous_case_control
1041432	ALKBH3	11	A	G	43904203	43904203	Exon2	c.1A>G	p.M1?	rs754439335		1.9e-05	startloss				0	0.967	-1.95	PROB	1	1
306862	ALKBH3	11	C	T	43904221	43904221	Exon2	c.19C>T	p.R7*	rs148553066		7.4e-05	stopgain								0	0
520147	ALKBH3	11	G	A	43904286	43904286	Exon2	c.79+5G>A		rs377089877		0.000132	splicing	3.01	0.84	0.72093					1	1
192417	ALKBH3	11	G	A	43904286	43904286	Exon2	c.79+5G>A		rs377089877		0.000132	splicing	3.01	0.84	0.72093					0	0
237231	ALKBH3	11	G	A	43904286	43904286	Exon2	c.79+5G>A		rs377089877		0.000132	splicing	3.01	0.84	0.72093					1	1
340023	ALKBH3	11	G	A	43904286	43904286	Exon2	c.79+5G>A		rs377089877		0.000132	splicing	3.01	0.84	0.72093					0	0
428079	ALKBH3	11	G	A	43904286	43904286	Exon2	c.79+5G>A		rs377089877		0.000132	splicing	3.01	0.84	0.72093					0	0
868739	ALKBH3	11	C	G	43905530	43905530	Exon4	c.184-3C>G					splicing	11.92	-0.45	1.03775					1	1
1282180	ALKBH3	11	C	T	43905557	43905557	Exon4	c.208C>T	p.R70*	rs145265812	0.0013	0.002135	stopgain								0	0
1166064	ALKBH3	11	C	T	43905557	43905557	Exon4	c.208C>T	p.R70*	rs145265812	0.0013	0.002135	stopgain								0	0
1063224	ALKBH3	11	C	T	43905557	43905557	Exon4	c.208C>T	p.R70*	rs145265812	0.0013	0.002135	stopgain								1	1
712334	ALKBH3	11	C	T	43905557	43905557	Exon4	c.208C>T	p.R70*	rs145265812	0.0013	0.002135	stopgain								1	1
929004	ALKBH3	11	C	T	43905557	43905557	Exon4	c.208C>T	p.R70*	rs145265812	0.0013	0.002135	stopgain								1	1
1148850	ALKBH3	11	C	T	43905557	43905557	Exon4	c.208C>T	p.R70*	rs145265812	0.0013	0.002135	stopgain								1	1
754603	ALKBH3	11	C	T	43905557	43905557	Exon4	c.208C>T	p.R70*	rs145265812	0.0013	0.002135	stopgain								0	0
1091680	ALKBH3	11	C	T	43905557	43905557	Exon4	c.208C>T	p.R70*	rs145265812	0.0013	0.002135	stopgain								0	0
1152307	ALKBH3	11	C	T	43905557	43905557	Exon4	c.208C>T	p.R70*	rs145265812	0.0013	0.002135	stopgain								1	1
372853	ALKBH3	11	C	T	43905557	43905557	Exon4	c.208C>T	p.R70*	rs145265812	0.0013	0.002135	stopgain								0	0
202938	ALKBH3	11	C	T	43905557	43905557	Exon4	c.208C>T	p.R70*	rs145265812	0.0013	0.002135	stopgain								1	1
1176738	ALKBH3	11	C	T	43905557	43905557	Exon4	c.208C>T	p.R70*	rs145265812	0.0013	0.002135	stopgain								0	0
1138161	ALKBH3	11	C	T	43905557	43905557	Exon4	c.208C>T	p.R70*	rs145265812	0.0013	0.002135	stopgain								0	0
237217	ALKBH3	11	C	T	43905557	43905557	Exon4	c.208C>T	p.R70*	rs145265812	0.0013	0.002135	stopgain								1	1
1025122	ALKBH3	11	C	T	43905557	43905557	Exon4	c.208C>T	p.R70*	rs145265812	0.0013	0.002135	stopgain								0	0
1280436	ALKBH3	11	C	T	43905557	43905557	Exon4	c.208C>T	p.R70*	rs145265812	0.0013	0.002135	stopgain								0	0
1281192	ALKBH3	11	C	T	43905557	43905557	Exon4	c.208C>T	p.R70*	rs145265812	0.0013	0.002135	stopgain								0	0
392533	ALKBH3	11	C	T	43905557	43905557	Exon4	c.208C>T	p.R70*	rs145265812	0.0013	0.002135	stopgain								1	1
389091	ALKBH3	11	C	T	43905557	43905557	Exon4	c.208C>T	p.R70*	rs145265812	0.0013	0.002135	stopgain								0	0
1279942	ALKBH3	11	C	T	43905557	43905557	Exon4	c.208C>T	p.R70*	rs145265812	0.0013	0.002135	stopgain								0	0
766066	ALKBH3	11	C	T	43905557	43905557	Exon4	c.208C>T	p.R70*	rs145265812	0.0013	0.002135	stopgain								0	0
757590	ALKBH3	11	C	T	43905557	43905557	Exon4	c.208C>T	p.R70*	rs145265812	0.0013	0.002135	stopgain								1	1
1279709	ALKBH3	11	C	T	43905557	43905557	Exon4	c.208C>T	p.R70*	rs145265812	0.0013	0.002135	stopgain								0	0
1137756	ALKBH3	11	C	T	43905557	43905557	Exon4	c.208C>T	p.R70*	rs145265812	0.0013	0.002135	stopgain								0	0
407210	ALKBH3	11	C	T	43905557	43905557	Exon4	c.208C>T	p.R70*	rs145265812	0.0013	0.002135	stopgain								1	1
549705	ALKBH3	11	C	T	43905557	43905557	Exon4	c.208C>T	p.R70*	rs145265812	0.0013	0.002135	stopgain								1	1
904372	ALKBH3	11	C	T	43905557	43905557	Exon4	c.208C>T	p.R70*	rs145265812	0.0013	0.002135	stopgain								1
409974	ALKBH3	11	C	T	43905557	43905557	Exon4	c.208C>T	p.R70*	rs145265812	0.0013	0.002135	stopgain								1
389526	ALKBH3	11	C	T	43905557	43905557	Exon4	c.208C>T	p.R70*	rs145265812	0.0013	0.002135	stopgain								0	0
1280022	ALKBH3	11	C	T	43905557	43905557	Exon4	c.208C>T	p.R70*	rs145265812	0.0013	0.002135	stopgain								0	0
968367	ALKBH3	11	C	T	43905557	43905557	Exon4	c.208C>T	p.R70*	rs145265812	0.0013	0.002135	stopgain								1	1
966317	ALKBH3	11	C	T	43905557	43905557	Exon4	c.208C>T	p.R70*	rs145265812	0.0013	0.002135	stopgain								1	1
224992	ALKBH3	11	C	T	43905557	43905557	Exon4	c.208C>T	p.R70*	rs145265812	0.0013	0.002135	stopgain								0	0
1167359	ALKBH3	11	C	T	43905557	43905557	Exon4	c.208C>T	p.R70*	rs145265812	0.0013	0.002135	stopgain								0	0
1187528	ALKBH3	11	C	T	43905557	43905557	Exon4	c.208C>T	p.R70*	rs145265812	0.0013	0.002135	stopgain								0	0
910277	ALKBH3	11	C	T	43905557	43905557	Exon4	c.208C>T	p.R70*	rs145265812	0.0013	0.002135	stopgain								0	0
551065	ALKBH3	11	C	T	43905557	43905557	Exon4	c.208C>T	p.R70*	rs145265812	0.0013	0.002135	stopgain								0	0
384589	ALKBH3	11	C	T	43905557	43905557	Exon4	c.208C>T	p.R70*	rs145265812	0.0013	0.002135	stopgain								0	0
536849	ALKBH3	11	C	T	43905557	43905557	Exon4	c.208C>T	p.R70*	rs145265812	0.0013	0.002135	stopgain								0	0
237139	ALKBH3	11	AG	-	43911376	43911372	Exon6	c.368_369delAG	p.E123fs	rs759498852		0.000276	fs_del								1	1
445664	ALKBH3	11	AG	-	43911376	43911372	Exon6	c.368_369delAG	p.E123fs	rs759498852		0.000276	fs_del								1	1
497937	ALKBH3	11	AG	-	43911376	43911372	Exon6	c.368_369delAG	p.E123fs	rs759498852		0.000276	fs_del								0	0
883066	ALKBH3	11	AG	-	43911376	43911372	Exon6	c.368_369delAG	p.E123fs	rs759498852		0.000276	fs_del								1	1
608159	ALKBH3	11	AG	-	43911376	43911372	Exon6	c.368_369delAG	p.E123fs	rs759498852		0.000276	fs_del								1	1
333663	ALKBH3	11	AG	-	43911376	43911372	Exon6	c.368_369delAG	p.E123fs	rs759498852		0.000276	fs_del								1	1
1088850	ALKBH3	11	AG	-	43911376	43911372	Exon6	c.368_369delAG	p.E123fs	rs759498852		0.000276	fs_del								1	1
631196	ALKBH3	11	AG	-	43911376	43911372	Exon6	c.368_369delAG	p.E123fs	rs759498852		0.000276	fs_del								0	0
904512	ALKBH3	11	AG	-	43911376	43911372	Exon6	c.368_369delAG	p.E123fs	rs759498852		0.000276	fs_del								0	0
691512	ALKBH3	11	AG	-	43911376	43911372	Exon6	c.368_369delAG	p.E123fs	rs759498852		0.000276	fs_del								1	1
1208189	ALKBH3	11	G	A	43913680	43913680	Exon7	c.459+1G>A		rs762390141			splicing	7.26	-0.92	1.12672					0	0
1279389	ALKBH3	11	A	C	43923064	43923064	Exon8	c.460-2A>C		rs776370099			splicing	4.86	-3.18	1.65432					1	1
412428	ALKBH3	11	A	-	43940618	43940616	Exon9	c.700delA	p.R234fs				fs_del								1	1
1002640	ANAPC2	9	C	T	140074849	140074849	Exon10	c.1687-13G>A		rs777359521			splicing	6.59	2.5	0.620637					1	1
841602	ANAPC2	9	T	C	140078125	140078125	Exon5	c.1167A>G	p.P389P				syn	4.87	0.58	0.880903					1	1
813960	ANAPC2	9	G	A	140078178	140078178	Exon5	c.1114C>T	p.Q372*				stopgain								0	0
1079153	ANAPC2	9	C	-	140082514	140082513	Exon2	c.160delG	p.E54fs				fs_del								1	1
520625	BUB1B	15	C	T	40462856	40462856	Exon4	c.358C>T	p.R120*				stopgain								1	1
598477	BUB1B	15	-	A	40468715	40468714	Exon5	c.422dupA	p.Y141fs				stopgain								0	0
310293	BUB1B	15	G	A	40477365	40477365	Exon7	c.752-1G>A					splicing	6.88	-1.87	1.2718					0	0
401871	BUB1B	15	G	A	40488980	40488980	Exon9	c.1288+5G>A		rs770077868			splicing	6.64	2.71	0.591867					1	1
1204288	BUB1B	15	C	-	40501845	40501845	Exon17	c.2153delC	p.T718fs				fs_del								0	0
449613	BUB1B	15	-	AGTT	40501902	40501898	Exon17	c.2207_2210dupAGTT	p.L737fs				fs_ins								1	1
661874	BUB1B	15	T	G	40501902	40501902	Exon17	c.2210T>G	p.L737*	rs759242053		7.4e-05	stopgain								0	0
904995	BUB1B	15	A	-	40504784	40504784	Exon19	c.2470delA	p.S824fs				fs_del								1	1
1310413	BUB1B	15	A	G	40505525	40505525	Exon20	c.2536-8A>G		rs750936919			splicing	11.16	5.39	0.517025					1	1
1188948	BUB1B	15	AC	-	40510709	40510707	Exon22	c.2903_2904delAC	p.H968fs				fs_del								0	0
522538	BUB1B	15	G	A	40510724	40510724	Exon22	c.2918G>A	p.W973*				stopgain								1	1
1302938	BUB1B	15	G	A	40510768	40510768	Exon22	c.2957+5G>A		rs759059022		0.000141	splicing	8.82	-0.28	1.03175					1	1
1302979	BUB1B	15	G	-	40512893	40512893	Exon23	c.3086delG	p.S1029fs				fs_del								1	1
1054970	C5ORF28	5	G	C	43446394	43446394	Exon3	c.578C>G	p.S193*	rs751146213		0.000111	stopgain								0	0
916837	C5ORF28	5	G	C	43446394	43446394	Exon3	c.578C>G	p.S193*	rs751146213		0.000111	stopgain								0	0
1201936	C5ORF28	5	G	C	43446394	43446394	Exon3	c.578C>G	p.S193*	rs751146213		0.000111	stopgain								0	0
614195	C5ORF28	5	G	C	43446394	43446394	Exon3	c.578C>G	p.S193*	rs751146213		0.000111	stopgain								1	1
372959	C5ORF28	5	G	C	43446394	43446394	Exon3	c.578C>G	p.S193*	rs751146213		0.000111	stopgain								0	0
755580	C6	5	T	C	41149586	41149586	Exon17	c.2382-2A>G					splicing	7.23	-0.73	1.10097					0	0
1227167	C6	5	A	G	41150035	41150035	Exon16	c.2381+2T>C		rs76202909	0.0053	0.003398	splicing	9.14	1.39	0.847921					0	0
1151368	C6	5	A	G	41150035	41150035	Exon16	c.2381+2T>C		rs76202909	0.0053	0.003398	splicing	9.14	1.39	0.847921					0	0
1086649	C6	5	A	G	41150035	41150035	Exon16	c.2381+2T>C		rs76202909	0.0053	0.003398	splicing	9.14	1.39	0.847921					1	1
1160773	C6	5	A	G	41150035	41150035	Exon16	c.2381+2T>C		rs76202909	0.0053	0.003398	splicing	9.14	1.39	0.847921					1	1
893145	C6	5	A	G	41150035	41150035	Exon16	c.2381+2T>C		rs76202909	0.0053	0.003398	splicing	9.14	1.39	0.847921					1	1
1263094	C6	5	A	G	41150035	41150035	Exon16	c.2381+2T>C		rs76202909	0.0053	0.003398	splicing	9.14	1.39	0.847921					1	1
184632	C6	5	A	G	41150035	41150035	Exon16	c.2381+2T>C		rs76202909	0.0053	0.003398	splicing	9.14	1.39	0.847921					0	0
1113698	C6	5	A	G	41150035	41150035	Exon16	c.2381+2T>C		rs76202909	0.0053	0.003398	splicing	9.14	1.39	0.847921					0	0
735242	C6	5	A	G	41150035	41150035	Exon16	c.2381+2T>C		rs76202909	0.0053	0.003398	splicing	9.14	1.39	0.847921					1	1
581889	C6	5	A	G	41150035	41150035	Exon16	c.2381+2T>C		rs76202909	0.0053	0.003398	splicing	9.14	1.39	0.847921					1	1
877494	C6	5	A	G	41150035	41150035	Exon16	c.2381+2T>C		rs76202909	0.0053	0.003398	splicing	9.14	1.39	0.847921					1	1
383355	C6	5	A	G	41150035	41150035	Exon16	c.2381+2T>C		rs76202909	0.0053	0.003398	splicing	9.14	1.39	0.847921					0	0
620013	C6	5	A	G	41150035	41150035	Exon16	c.2381+2T>C		rs76202909	0.0053	0.003398	splicing	9.14	1.39	0.847921					1	1
1166577	C6	5	A	G	41150035	41150035	Exon16	c.2381+2T>C		rs76202909	0.0053	0.003398	splicing	9.14	1.39	0.847921					0	0
743522	C6	5	A	G	41150035	41150035	Exon16	c.2381+2T>C		rs76202909	0.0053	0.003398	splicing	9.14	1.39	0.847921					1	1
801200	C6	5	A	G	41150035	41150035	Exon16	c.2381+2T>C		rs76202909	0.0053	0.003398	splicing	9.14	1.39	0.847921					1	1
1263137	C6	5	A	G	41150035	41150035	Exon16	c.2381+2T>C		rs76202909	0.0053	0.003398	splicing	9.14	1.39	0.847921					0	0
425769	C6	5	A	G	41150035	41150035	Exon16	c.2381+2T>C		rs76202909	0.0053	0.003398	splicing	9.14	1.39	0.847921					0	0
227625	C6	5	A	G	41150035	41150035	Exon16	c.2381+2T>C		rs76202909	0.0053	0.003398	splicing	9.14	1.39	0.847921					0	0
1155193	C6	5	A	G	41150035	41150035	Exon16	c.2381+2T>C		rs76202909	0.0053	0.003398	splicing	9.14	1.39	0.847921					0	0
1264516	C6	5	A	G	41150035	41150035	Exon16	c.2381+2T>C		rs76202909	0.0053	0.003398	splicing	9.14	1.39	0.847921					1	1
746212	C6	5	A	G	41150035	41150035	Exon16	c.2381+2T>C		rs76202909	0.0053	0.003398	splicing	9.14	1.39	0.847921					0	0
576136	C6	5	A	G	41150035	41150035	Exon16	c.2381+2T>C		rs76202909	0.0053	0.003398	splicing	9.14	1.39	0.847921					1	1
525946	C6	5	A	G	41150035	41150035	Exon16	c.2381+2T>C		rs76202909	0.0053	0.003398	splicing	9.14	1.39	0.847921					1	1
697299	C6	5	A	G	41150035	41150035	Exon16	c.2381+2T>C		rs76202909	0.0053	0.003398	splicing	9.14	1.39	0.847921					0	0
342248	C6	5	A	G	41150035	41150035	Exon16	c.2381+2T>C		rs76202909	0.0053	0.003398	splicing	9.14	1.39	0.847921					0	0
638049	C6	5	A	G	41150035	41150035	Exon16	c.2381+2T>C		rs76202909	0.0053	0.003398	splicing	9.14	1.39	0.847921					0	0
1186830	C6	5	A	G	41150035	41150035	Exon16	c.2381+2T>C		rs76202909	0.0053	0.003398	splicing	9.14	1.39	0.847921					0	0
1262618	C6	5	A	G	41150035	41150035	Exon16	c.2381+2T>C		rs76202909	0.0053	0.003398	splicing	9.14	1.39	0.847921					1	1
1263332	C6	5	A	G	41150035	41150035	Exon16	c.2381+2T>C		rs76202909	0.0053	0.003398	splicing	9.14	1.39	0.847921					0	0
1130384	C6	5	A	G	41150035	41150035	Exon16	c.2381+2T>C		rs76202909	0.0053	0.003398	splicing	9.14	1.39	0.847921					0	0
1264141	C6	5	A	G	41150035	41150035	Exon16	c.2381+2T>C		rs76202909	0.0053	0.003398	splicing	9.14	1.39	0.847921					1	1
1176231	C6	5	A	G	41150035	41150035	Exon16	c.2381+2T>C		rs76202909	0.0053	0.003398	splicing	9.14	1.39	0.847921					0	0
1264172	C6	5	A	G	41150035	41150035	Exon16	c.2381+2T>C		rs76202909	0.0053	0.003398	splicing	9.14	1.39	0.847921					1	1
1068057	C6	5	A	G	41150035	41150035	Exon16	c.2381+2T>C		rs76202909	0.0053	0.003398	splicing	9.14	1.39	0.847921					1	1
465034	C6	5	A	G	41150035	41150035	Exon16	c.2381+2T>C		rs76202909	0.0053	0.003398	splicing	9.14	1.39	0.847921					1	1
735083	C6	5	A	G	41150035	41150035	Exon16	c.2381+2T>C		rs76202909	0.0053	0.003398	splicing	9.14	1.39	0.847921					0	0
877458	C6	5	A	G	41150035	41150035	Exon16	c.2381+2T>C		rs76202909	0.0053	0.003398	splicing	9.14	1.39	0.847921					1	1
975769	C6	5	A	G	41150035	41150035	Exon16	c.2381+2T>C		rs76202909	0.0053	0.003398	splicing	9.14	1.39	0.847921					1	1
1264014	C6	5	A	G	41150035	41150035	Exon16	c.2381+2T>C		rs76202909	0.0053	0.003398	splicing	9.14	1.39	0.847921					1	1
714546	C6	5	A	G	41150035	41150035	Exon16	c.2381+2T>C		rs76202909	0.0053	0.003398	splicing	9.14	1.39	0.847921					1	1
1175829	C6	5	A	G	41150035	41150035	Exon16	c.2381+2T>C		rs76202909	0.0053	0.003398	splicing	9.14	1.39	0.847921					0	0
1262715	C6	5	A	G	41150035	41150035	Exon16	c.2381+2T>C		rs76202909	0.0053	0.003398	splicing	9.14	1.39	0.847921					0	0
1125201	C6	5	A	G	41150035	41150035	Exon16	c.2381+2T>C		rs76202909	0.0053	0.003398	splicing	9.14	1.39	0.847921					0	0
1135528	C6	5	A	G	41150035	41150035	Exon16	c.2381+2T>C		rs76202909	0.0053	0.003398	splicing	9.14	1.39	0.847921					1	1
319422	C6	5	A	G	41150035	41150035	Exon16	c.2381+2T>C		rs76202909	0.0053	0.003398	splicing	9.14	1.39	0.847921					1	1
945485	C6	5	A	G	41150035	41150035	Exon16	c.2381+2T>C		rs76202909	0.0053	0.003398	splicing	9.14	1.39	0.847921					1	1
762088	C6	5	A	G	41150035	41150035	Exon16	c.2381+2T>C		rs76202909	0.0053	0.003398	splicing	9.14	1.39	0.847921					0	0
477110	C6	5	A	G	41150035	41150035	Exon16	c.2381+2T>C		rs76202909	0.0053	0.003398	splicing	9.14	1.39	0.847921					0	0
1217480	C6	5	A	G	41150035	41150035	Exon16	c.2381+2T>C		rs76202909	0.0053	0.003398	splicing	9.14	1.39	0.847921					0	0
969609	C6	5	A	G	41150035	41150035	Exon16	c.2381+2T>C		rs76202909	0.0053	0.003398	splicing	9.14	1.39	0.847921					1	1
1263799	C6	5	A	G	41150035	41150035	Exon16	c.2381+2T>C		rs76202909	0.0053	0.003398	splicing	9.14	1.39	0.847921					0	0
733758	C6	5	A	G	41150035	41150035	Exon16	c.2381+2T>C		rs76202909	0.0053	0.003398	splicing	9.14	1.39	0.847921					0	0
205828	C6	5	A	G	41150035	41150035	Exon16	c.2381+2T>C		rs76202909	0.0053	0.003398	splicing	9.14	1.39	0.847921					1	1
1263934	C6	5	A	G	41150035	41150035	Exon16	c.2381+2T>C		rs76202909	0.0053	0.003398	splicing	9.14	1.39	0.847921					0	0
742196	C6	5	A	G	41150035	41150035	Exon16	c.2381+2T>C		rs76202909	0.0053	0.003398	splicing	9.14	1.39	0.847921					1	1
1025581	C6	5	A	G	41150035	41150035	Exon16	c.2381+2T>C		rs76202909	0.0053	0.003398	splicing	9.14	1.39	0.847921					0	0
1263535	C6	5	A	G	41150035	41150035	Exon16	c.2381+2T>C		rs76202909	0.0053	0.003398	splicing	9.14	1.39	0.847921					0	0
539110	C6	5	A	G	41150035	41150035	Exon16	c.2381+2T>C		rs76202909	0.0053	0.003398	splicing	9.14	1.39	0.847921					0	0
420157	C6	5	A	G	41150035	41150035	Exon16	c.2381+2T>C		rs76202909	0.0053	0.003398	splicing	9.14	1.39	0.847921					0	0
836353	C6	5	A	G	41150035	41150035	Exon16	c.2381+2T>C		rs76202909	0.0053	0.003398	splicing	9.14	1.39	0.847921					1	1
647018	C6	5	A	G	41150035	41150035	Exon16	c.2381+2T>C		rs76202909	0.0053	0.003398	splicing	9.14	1.39	0.847921					1	1
1039801	C6	5	A	G	41150035	41150035	Exon16	c.2381+2T>C		rs76202909	0.0053	0.003398	splicing	9.14	1.39	0.847921					0	0
735451	C6	5	A	G	41150035	41150035	Exon16	c.2381+2T>C		rs76202909	0.0053	0.003398	splicing	9.14	1.39	0.847921					1
739481	C6	5	A	G	41150035	41150035	Exon16	c.2381+2T>C		rs76202909	0.0053	0.003398	splicing	9.14	1.39	0.847921					0	0
991885	C6	5	A	G	41150035	41150035	Exon16	c.2381+2T>C		rs76202909	0.0053	0.003398	splicing	9.14	1.39	0.847921					1	1
1050097	C6	5	A	G	41150035	41150035	Exon16	c.2381+2T>C		rs76202909	0.0053	0.003398	splicing	9.14	1.39	0.847921					0	0
191545	C6	5	A	G	41150035	41150035	Exon16	c.2381+2T>C		rs76202909	0.0053	0.003398	splicing	9.14	1.39	0.847921					0	0
340902	C6	5	A	G	41150035	41150035	Exon16	c.2381+2T>C		rs76202909	0.0053	0.003398	splicing	9.14	1.39	0.847921					0	0
591558	C6	5	A	G	41150035	41150035	Exon16	c.2381+2T>C		rs76202909	0.0053	0.003398	splicing	9.14	1.39	0.847921					1	1
1018329	C6	5	A	G	41150035	41150035	Exon16	c.2381+2T>C		rs76202909	0.0053	0.003398	splicing	9.14	1.39	0.847921					0	0
1032253	C6	5	A	G	41150035	41150035	Exon16	c.2381+2T>C		rs76202909	0.0053	0.003398	splicing	9.14	1.39	0.847921					1	1
1076251	C6	5	A	G	41150035	41150035	Exon16	c.2381+2T>C		rs76202909	0.0053	0.003398	splicing	9.14	1.39	0.847921					0	0
1263048	C6	5	A	G	41150035	41150035	Exon16	c.2381+2T>C		rs76202909	0.0053	0.003398	splicing	9.14	1.39	0.847921					1	1
1264197	C6	5	A	G	41150035	41150035	Exon16	c.2381+2T>C		rs76202909	0.0053	0.003398	splicing	9.14	1.39	0.847921					0	0
494414	C6	5	A	G	41150035	41150035	Exon16	c.2381+2T>C		rs76202909	0.0053	0.003398	splicing	9.14	1.39	0.847921					0	0
1263355	C6	5	A	G	41150035	41150035	Exon16	c.2381+2T>C		rs76202909	0.0053	0.003398	splicing	9.14	1.39	0.847921					1	1
401221	C6	5	A	G	41150035	41150035	Exon16	c.2381+2T>C		rs76202909	0.0053	0.003398	splicing	9.14	1.39	0.847921					1	1
234426	C6	5	A	G	41150035	41150035	Exon16	c.2381+2T>C		rs76202909	0.0053	0.003398	splicing	9.14	1.39	0.847921					1	1
824997	C6	5	A	G	41150035	41150035	Exon16	c.2381+2T>C		rs76202909	0.0053	0.003398	splicing	9.14	1.39	0.847921					1	1
1264069	C6	5	A	G	41150035	41150035	Exon16	c.2381+2T>C		rs76202909	0.0053	0.003398	splicing	9.14	1.39	0.847921					0	0
211211	C6	5	G	A	41159224	41159224	Exon12	c.1816C>T	p.R606*	rs191386155	0		stopgain								0	0
277347	C6	5	G	A	41159254	41159254	Exon12	c.1786C>T	p.R596*	rs142881576		0.000184	stopgain								1	1
845687	C6	5	G	A	41159254	41159254	Exon12	c.1786C>T	p.R596*	rs142881576		0.000184	stopgain								1	1
248964	C6	5	G	A	41159257	41159257	Exon12	c.1783C>T	p.Q595*				stopgain								0	0
322939	C6	5	C	-	41160340	41160339	Exon11	c.1589delG	p.G530fs	rs754001934		1.8e-05	fs_del								0	0
1263473	C6	5	C	-	41160340	41160339	Exon11	c.1589delG	p.G530fs	rs754001934		1.8e-05	fs_del								0	0
875820	C6	5	C	G	41172326	41172326	Exon9	c.1291+1G>C					splicing	8.92	0.65	0.92713					1	1
1047246	C6	5	C	G	41172326	41172326	Exon9	c.1291+1G>C					splicing	8.92	0.65	0.92713					0	0
1262843	C6	5	C	T	41172327	41172327	Exon9	c.1291G>A	p.G431S				nonsyn	8.92	1.87	0.790359	0.08	0.988	-2.67	PROB	1	1
487533	C6	5	C	T	41172450	41172450	Exon9	c.1169-1G>A		rs754595377			splicing	8.71	-0.04	1.00459					0	0
988564	C6	5	T	-	41181567	41181567	Exon7	c.821delA	p.Q274fs	rs557023458		0.00024	fs_del								1	1
245607	C6	5	T	-	41181567	41181567	Exon7	c.821delA	p.Q274fs	rs557023458		0.00024	fs_del								0	0
580538	C6	5	G	A	41181586	41181586	Exon7	c.802C>T	p.Q268*				stopgain								1	1
1067064	C6	5	ACTG	-	41199985	41199981	Exon4	c.331_334delCAGT	p.Q111fs	rs778982353			fs_del								1	1
257155	C6	5	C	T	41201660	41201660	Exon3	c.300G>A	p.Q100Q				syn	9.88	5.3	0.463563					0	0
813043	C6	5	C	T	41203190	41203190	Exon2	c.143G>A	p.R48K	rs145422926		0.00035	nonsyn	8.56	4.82	0.436916	0	1	-1.19	PROB	0	0
288839	C6	5	C	T	41203190	41203190	Exon2	c.143G>A	p.R48K	rs145422926		0.00035	nonsyn	8.56	4.82	0.436916	0	1	-1.19	PROB	0	0
661950	C6	5	C	T	41203190	41203190	Exon2	c.143G>A	p.R48K	rs145422926		0.00035	nonsyn	8.56	4.82	0.436916	0	1	-1.19	PROB	0	0
349579	C6	5	C	T	41203190	41203190	Exon2	c.143G>A	p.R48K	rs145422926		0.00035	nonsyn	8.56	4.82	0.436916	0	1	-1.19	PROB	1	1
830366	C6	5	C	T	41203190	41203190	Exon2	c.143G>A	p.R48K	rs145422926		0.00035	nonsyn	8.56	4.82	0.436916	0	1	-1.19	PROB	1	1
487650	C6	5	C	T	41203190	41203190	Exon2	c.143G>A	p.R48K	rs145422926		0.00035	nonsyn	8.56	4.82	0.436916	0	1	-1.19	PROB	0	0
761290	C6	5	C	T	41203190	41203190	Exon2	c.143G>A	p.R48K	rs145422926		0.00035	nonsyn	8.56	4.82	0.436916	0	1	-1.19	PROB	0	0
1262600	C6	5	C	T	41203190	41203190	Exon2	c.143G>A	p.R48K	rs145422926		0.00035	nonsyn	8.56	4.82	0.436916	0	1	-1.19	PROB	1	1
1342957	CHEK2	22	C	A	29083935	29083935	Exon15	c.1582G>T	p.E528*				stopgain								1	1
1342940	CHEK2	22	C	A	29090015	29090015	Exon13	c.1461+5G>T					splicing	8.56	2.16	0.747664					1	1
465048	CHEK2	22	G	A	29091175	29091175	Exon12	c.1315C>T	p.Q439*				stopgain								1
207477	CHEK2	22	G	-	29091857	29091857	Exon11	c.1100delC	p.T367fs	rs555607708		0.002416	fs_del								0	0
842526	CHEK2	22	G	-	29091857	29091857	Exon11	c.1100delC	p.T367fs	rs555607708		0.002416	fs_del								1	1
1043429	CHEK2	22	G	-	29091857	29091857	Exon11	c.1100delC	p.T367fs	rs555607708		0.002416	fs_del								1	1
186662	CHEK2	22	G	-	29091857	29091857	Exon11	c.1100delC	p.T367fs	rs555607708		0.002416	fs_del								0	0
1041771	CHEK2	22	G	-	29091857	29091857	Exon11	c.1100delC	p.T367fs	rs555607708		0.002416	fs_del								1	1
621121	CHEK2	22	G	-	29091857	29091857	Exon11	c.1100delC	p.T367fs	rs555607708		0.002416	fs_del								1	1
427391	CHEK2	22	G	-	29091857	29091857	Exon11	c.1100delC	p.T367fs	rs555607708		0.002416	fs_del								0	0
821332	CHEK2	22	G	-	29091857	29091857	Exon11	c.1100delC	p.T367fs	rs555607708		0.002416	fs_del								1	1
509292	CHEK2	22	G	-	29091857	29091857	Exon11	c.1100delC	p.T367fs	rs555607708		0.002416	fs_del								1	1
1343008	CHEK2	22	G	-	29091857	29091857	Exon11	c.1100delC	p.T367fs	rs555607708		0.002416	fs_del								1	1
1342939	CHEK2	22	G	-	29091857	29091857	Exon11	c.1100delC	p.T367fs	rs555607708		0.002416	fs_del								1	1
283399	CHEK2	22	G	-	29091857	29091857	Exon11	c.1100delC	p.T367fs	rs555607708		0.002416	fs_del								0	0
729367	CHEK2	22	G	-	29091857	29091857	Exon11	c.1100delC	p.T367fs	rs555607708		0.002416	fs_del								1
166675	CHEK2	22	G	-	29091857	29091857	Exon11	c.1100delC	p.T367fs	rs555607708		0.002416	fs_del								0	0
901976	CHEK2	22	G	-	29091857	29091857	Exon11	c.1100delC	p.T367fs	rs555607708		0.002416	fs_del								1	1
1148588	CHEK2	22	G	-	29091857	29091857	Exon11	c.1100delC	p.T367fs	rs555607708		0.002416	fs_del								0	0
655836	CHEK2	22	G	-	29091857	29091857	Exon11	c.1100delC	p.T367fs	rs555607708		0.002416	fs_del								1	1
535871	CHEK2	22	G	-	29091857	29091857	Exon11	c.1100delC	p.T367fs	rs555607708		0.002416	fs_del								0	0
875405	CHEK2	22	G	-	29091857	29091857	Exon11	c.1100delC	p.T367fs	rs555607708		0.002416	fs_del								1	1
1124766	CHEK2	22	G	-	29091857	29091857	Exon11	c.1100delC	p.T367fs	rs555607708		0.002416	fs_del								0	0
603146	CHEK2	22	G	-	29091857	29091857	Exon11	c.1100delC	p.T367fs	rs555607708		0.002416	fs_del								1	1
677978	CHEK2	22	G	-	29091857	29091857	Exon11	c.1100delC	p.T367fs	rs555607708		0.002416	fs_del								1	1
995539	CHEK2	22	G	-	29091857	29091857	Exon11	c.1100delC	p.T367fs	rs555607708		0.002416	fs_del								0	0
1051220	CHEK2	22	G	-	29091857	29091857	Exon11	c.1100delC	p.T367fs	rs555607708		0.002416	fs_del								0	0
1063778	CHEK2	22	G	-	29091857	29091857	Exon11	c.1100delC	p.T367fs	rs555607708		0.002416	fs_del								1	1
826875	CHEK2	22	G	-	29091857	29091857	Exon11	c.1100delC	p.T367fs	rs555607708		0.002416	fs_del								1	1
242928	CHEK2	22	G	-	29091857	29091857	Exon11	c.1100delC	p.T367fs	rs555607708		0.002416	fs_del								1	1
827783	CHEK2	22	G	-	29091857	29091857	Exon11	c.1100delC	p.T367fs	rs555607708		0.002416	fs_del								1	1
493760	CHEK2	22	G	-	29091857	29091857	Exon11	c.1100delC	p.T367fs	rs555607708		0.002416	fs_del								0	0
661028	CHEK2	22	G	-	29091857	29091857	Exon11	c.1100delC	p.T367fs	rs555607708		0.002416	fs_del								0	0
1207425	CHEK2	22	G	-	29091857	29091857	Exon11	c.1100delC	p.T367fs	rs555607708		0.002416	fs_del								0	0
924467	CHEK2	22	G	-	29091857	29091857	Exon11	c.1100delC	p.T367fs	rs555607708		0.002416	fs_del								1	1
606151	CHEK2	22	G	-	29091857	29091857	Exon11	c.1100delC	p.T367fs	rs555607708		0.002416	fs_del								0	0
1342959	CHEK2	22	G	-	29091857	29091857	Exon11	c.1100delC	p.T367fs	rs555607708		0.002416	fs_del								0	0
439496	CHEK2	22	G	-	29091857	29091857	Exon11	c.1100delC	p.T367fs	rs555607708		0.002416	fs_del								0	0
717831	CHEK2	22	G	-	29091857	29091857	Exon11	c.1100delC	p.T367fs	rs555607708		0.002416	fs_del								0	0
822811	CHEK2	22	G	-	29091857	29091857	Exon11	c.1100delC	p.T367fs	rs555607708		0.002416	fs_del								1	1
207037	CHEK2	22	G	-	29091857	29091857	Exon11	c.1100delC	p.T367fs	rs555607708		0.002416	fs_del								0	0
524336	CHEK2	22	G	-	29091857	29091857	Exon11	c.1100delC	p.T367fs	rs555607708		0.002416	fs_del								0	0
413200	CHEK2	22	G	-	29091857	29091857	Exon11	c.1100delC	p.T367fs	rs555607708		0.002416	fs_del								1
790211	CHEK2	22	G	-	29091857	29091857	Exon11	c.1100delC	p.T367fs	rs555607708		0.002416	fs_del								0	0
407529	CHEK2	22	G	-	29091857	29091857	Exon11	c.1100delC	p.T367fs	rs555607708		0.002416	fs_del								1	1
507652	CHEK2	22	G	-	29091857	29091857	Exon11	c.1100delC	p.T367fs	rs555607708		0.002416	fs_del								1
1342980	CHEK2	22	G	-	29091857	29091857	Exon11	c.1100delC	p.T367fs	rs555607708		0.002416	fs_del								0	0
606721	CHEK2	22	G	-	29091857	29091857	Exon11	c.1100delC	p.T367fs	rs555607708		0.002416	fs_del								0	0
1183988	CHEK2	22	G	-	29091857	29091857	Exon11	c.1100delC	p.T367fs	rs555607708		0.002416	fs_del								0	0
1023049	CHEK2	22	G	-	29091857	29091857	Exon11	c.1100delC	p.T367fs	rs555607708		0.002416	fs_del								0	0
241313	CHEK2	22	G	-	29091857	29091857	Exon11	c.1100delC	p.T367fs	rs555607708		0.002416	fs_del								1	1
1177208	CHEK2	22	G	-	29091857	29091857	Exon11	c.1100delC	p.T367fs	rs555607708		0.002416	fs_del								0	0
906229	CHEK2	22	G	-	29091857	29091857	Exon11	c.1100delC	p.T367fs	rs555607708		0.002416	fs_del								0	0
299914	CHEK2	22	G	-	29091857	29091857	Exon11	c.1100delC	p.T367fs	rs555607708		0.002416	fs_del								1	1
651123	CHEK2	22	G	-	29091857	29091857	Exon11	c.1100delC	p.T367fs	rs555607708		0.002416	fs_del								0	0
458544	CHEK2	22	G	-	29091857	29091857	Exon11	c.1100delC	p.T367fs	rs555607708		0.002416	fs_del								1	1
426934	CHEK2	22	G	-	29091857	29091857	Exon11	c.1100delC	p.T367fs	rs555607708		0.002416	fs_del								0	0
1182597	CHEK2	22	G	-	29091857	29091857	Exon11	c.1100delC	p.T367fs	rs555607708		0.002416	fs_del								0	0
490555	CHEK2	22	G	-	29091857	29091857	Exon11	c.1100delC	p.T367fs	rs555607708		0.002416	fs_del								0	0
1220500	CHEK2	22	G	-	29091857	29091857	Exon11	c.1100delC	p.T367fs	rs555607708		0.002416	fs_del								0	0
502627	CHEK2	22	C	T	29092888	29092888	Exon10	c.1095+1G>A		rs768172525		1.9e-05	splicing	10.57	2.39	0.773888					1	1
242988	CHEK2	22	C	A	29092888	29092888	Exon10	c.1095+1G>T					splicing	10.57	2.06	0.805109					1	1
724806	CHEK2	22	T	-	29092892	29092890	Exon10	c.1094delA	p.K365fs				fs_del								1	1
304828	CHEK2	22	G	T	29092973	29092973	Exon10	c.1011C>A	p.Y337*	rs760502479		1.9e-05	stopgain								0	0
397491	CHEK2	22	A	-	29099502	29099499	Exon8	c.902delT	p.L301fs	rs748005072		0.000117	fs_del								1	1
1342920	CHEK2	22	C	T	29106048	29106048	Exon7	c.793-1G>A		rs730881687			splicing	6.16	-2.59	1.42046					1	1
1342945	CHEK2	22	CT	-	29107904	29107900	Exon6	c.788_789delAG	p.E263fs				fs_del								1	1
773125	CHEK2	22	T	A	29115380	29115380	Exon5	c.683+3A>T					splicing	8.88	5.2	0.414414					0	0
1342971	CHEK2	22	T	A	29120962	29120962	Exon4	c.592+3A>T		rs587782849		1.8e-05	splicing	8.49	1.81	0.786808					1	1
527418	CHEK2	22	C	A	29121112	29121112	Exon4	c.445G>T	p.E149*				stopgain								1	1
375414	CHEK2	22	C	T	29121230	29121230	Exon3	c.444+1G>A		rs121908698		5.5e-05	splicing	8.1	-0.08	1.00988					0	0
373698	CHEK2	22	C	T	29121230	29121230	Exon3	c.444+1G>A		rs121908698		5.5e-05	splicing	8.1	-0.08	1.00988					0	0
1055737	CHEK2	22	C	T	29121230	29121230	Exon3	c.444+1G>A		rs121908698		5.5e-05	splicing	8.1	-0.08	1.00988					0	0
288016	CHEK2	22	C	T	29121230	29121230	Exon3	c.444+1G>A		rs121908698		5.5e-05	splicing	8.1	-0.08	1.00988					0	0
1091931	CHEK2	22	C	T	29121230	29121230	Exon3	c.444+1G>A		rs121908698		5.5e-05	splicing	8.1	-0.08	1.00988					0	0
999387	CHEK2	22	C	T	29121230	29121230	Exon3	c.444+1G>A		rs121908698		5.5e-05	splicing	8.1	-0.08	1.00988					0	0
772461	CHEK2	22	C	T	29121230	29121230	Exon3	c.444+1G>A		rs121908698		5.5e-05	splicing	8.1	-0.08	1.00988					1	1
1128717	CHEK2	22	G	A	29121266	29121266	Exon3	c.409C>T	p.R137*	rs730881701		3.7e-05	stopgain								0	0
1342989	CHEK2	22	G	-	29130464	29130463	Exon2	c.247delC	p.Q83fs	rs587782766		3.7e-05	fs_del								0	0
1343011	CHEK2	22	T	C	29130709	29130709	Exon2	c.1A>G	p.M1V	rs863224748			startloss				0	0.076	-0.65	BEN	0	0
955312	CNKSR1	1	G	A	26507102	26507102	Exon2	c.210+1G>A					splicing	10.1	1.92	0.809901					1	1
1048117	CNKSR1	1	G	A	26507102	26507102	Exon2	c.210+1G>A					splicing	10.1	1.92	0.809901					1	1
1249596	CNKSR1	1	CAGA	-	26507222	26507217	Exon3	c.227_230delCAGA	p.T76fs				fs_del								1	1
959470	CNKSR1	1	G	-	26507249	26507247	Exon3	c.254delG	p.G85fs				fs_del								1	1
1252080	CNKSR1	1	C	T	26508394	26508394	Exon4	c.439C>T	p.R147*	rs780235575			stopgain								0	0
333188	CNKSR1	1	C	T	26509052	26509052	Exon6	c.601C>T	p.Q201*	rs764383214		0.000225	stopgain								1	1
1143624	CNKSR1	1	C	-	26509705	26509704	Exon7	c.642delC	p.T214fs	rs762559842		5.5e-05	fs_del								0	0
205063	CNKSR1	1	G	C	26509752	26509752	Exon7	c.684+5G>C		rs746390463		1.8e-05	splicing	9.22	5.49	0.404555					1	1
425538	CNKSR1	1	G	C	26509752	26509752	Exon7	c.684+5G>C		rs746390463		1.8e-05	splicing	9.22	5.49	0.404555					0	0
407021	CNKSR1	1	T	C	26509838	26509838	Exon8	c.686T>C	p.V229A				nonsyn	4.39	2.39	0.455581	0.78	0.002	1.72	BEN	1	1
1242324	CNKSR1	1	G	T	26510271	26510271	Exon9	c.805G>T	p.G269*				stopgain								1	1
1246285	CNKSR1	1	-	C	26510317	26510311	Exon9	c.851dupC	p.P284fs	rs879255394		3.7e-05	fs_ins								0	0
734255	CNKSR1	1	A	G	26510777	26510777	Exon11	c.999A>G	p.T333T				syn	5.3	1.27	0.760377					1	1
1249835	CNKSR1	1	A	T	26510781	26510781	Exon11	c.1000+3A>T		rs369925886			splicing	5.3	-1.28	1.24151					1	1
443418	CNKSR1	1	G	C	26511075	26511075	Exon13	c.1108-1G>C					splicing	11.4	3.33	0.707895					1	1
346005	CNKSR1	1	G	A	26511631	26511631	Exon14	c.1262G>A	p.W421*	rs368996857		0.000293	stopgain								0	0
925639	CNKSR1	1	G	A	26513974	26513974	Exon16	c.1454+1G>A		rs779173352		1.8e-05	splicing	7.83	-0.36	1.04598					1	1
835783	CNKSR1	1	G	A	26513974	26513974	Exon16	c.1454+1G>A		rs779173352		1.8e-05	splicing	7.83	-0.36	1.04598					1	1
1251067	CNKSR1	1	C	G	26515086	26515086	Exon19	c.1591-3C>G					splicing	8.57	-4.68	1.54609					0	0
231290	CNKSR1	1	A	G	26515261	26515261	Exon20	c.1691-2A>G		rs144821580		0.000665	splicing	12.46	4.51	0.638042					0	0
874671	CNKSR1	1	A	G	26515261	26515261	Exon20	c.1691-2A>G		rs144821580		0.000665	splicing	12.46	4.51	0.638042					1	1
910178	CNKSR1	1	A	G	26515261	26515261	Exon20	c.1691-2A>G		rs144821580		0.000665	splicing	12.46	4.51	0.638042					0	0
1078974	CNKSR1	1	A	G	26515261	26515261	Exon20	c.1691-2A>G		rs144821580		0.000665	splicing	12.46	4.51	0.638042					1	1
1110938	CNKSR1	1	A	G	26515261	26515261	Exon20	c.1691-2A>G		rs144821580		0.000665	splicing	12.46	4.51	0.638042					0	0
457883	CNKSR1	1	A	G	26515261	26515261	Exon20	c.1691-2A>G		rs144821580		0.000665	splicing	12.46	4.51	0.638042					1	1
318857	CNKSR1	1	A	G	26515261	26515261	Exon20	c.1691-2A>G		rs144821580		0.000665	splicing	12.46	4.51	0.638042					1	1
584217	CNKSR1	1	A	G	26515261	26515261	Exon20	c.1691-2A>G		rs144821580		0.000665	splicing	12.46	4.51	0.638042					1
327859	CNKSR1	1	A	G	26515261	26515261	Exon20	c.1691-2A>G		rs144821580		0.000665	splicing	12.46	4.51	0.638042					0	0
1244822	CNKSR1	1	A	G	26515261	26515261	Exon20	c.1691-2A>G		rs144821580		0.000665	splicing	12.46	4.51	0.638042					1	1
1252389	CNKSR1	1	C	T	26515406	26515406	Exon20	c.1834C>T	p.R612*	rs142576097		3.7e-05	stopgain								1	1
510243	DNAJB4	1	G	T	78470834	78470834	Exon1	c.40G>T	p.G14*				stopgain								1	1
443952	DNAJB4	1	G	-	78478831	78478830	Exon2	c.308delG	p.G103fs	rs769068282			fs_del								1	1
384813	DNAJB4	1	C	T	78479070	78479070	Exon2	c.547C>T	p.R183*				stopgain								0	0
1034698	DNAJB4	1	G	-	78479147	78479146	Exon2	c.624delG	p.W208*				stopgain								0	0
402592	DUOX1	15	G	A	45426134	45426134	Exon4	c.131G>A	p.W44*				stopgain								1	1
291292	DUOX1	15	G	A	45426146	45426146	Exon4	c.142+1G>A					splicing	11	2.82	0.743636					1	1
550559	DUOX1	15	T	A	45426509	45426509	Exon5	c.307+2T>A		rs776266556			splicing	6.29	-1.9	1.30207					0	0
594680	DUOX1	15	C	-	45427795	45427792	Exon7	c.619delC	p.R207fs				fs_del								0	0
695724	DUOX1	15	G	A	45430202	45430202	Exon11	c.1103G>A	p.W368*	rs769523448			stopgain								0	0
502668	DUOX1	15	G	A	45430202	45430202	Exon11	c.1103G>A	p.W368*	rs769523448			stopgain								1	1
521151	DUOX1	15	C	A	45431250	45431250	Exon12	c.1114-14C>A					splicing	3.08	1.25	0.594156					1	1
822083	DUOX1	15	C	T	45431333	45431333	Exon12	c.1183C>T	p.R395*	rs141154319	0.0013	0.000221	stopgain								1	1
1121552	DUOX1	15	C	T	45431333	45431333	Exon12	c.1183C>T	p.R395*	rs141154319	0.0013	0.000221	stopgain								0	0
1214855	DUOX1	15	C	T	45431333	45431333	Exon12	c.1183C>T	p.R395*	rs141154319	0.0013	0.000221	stopgain								0	0
1076674	DUOX1	15	C	T	45431333	45431333	Exon12	c.1183C>T	p.R395*	rs141154319	0.0013	0.000221	stopgain								1	1
756938	DUOX1	15	C	T	45431333	45431333	Exon12	c.1183C>T	p.R395*	rs141154319	0.0013	0.000221	stopgain								0	0
1306981	DUOX1	15	C	T	45431333	45431333	Exon12	c.1183C>T	p.R395*	rs141154319	0.0013	0.000221	stopgain								1	1
615383	DUOX1	15	A	-	45431623	45431623	Exon13	c.1217-2_1217-2delA					splicing	8.02	-0.26	1.03242					0	0
526535	DUOX1	15	A	G	45431623	45431623	Exon13	c.1217-2A>G					splicing	8.02	0.07	0.991272					1	1
485747	DUOX1	15	A	-	45434210	45434209	Exon16	c.1722delA	p.E574fs				fs_del								0	0
740142	DUOX1	15	G	C	45435387	45435387	Exon17	c.1823-1G>C					splicing	8.33	0.26	0.968788					0	0
1198588	DUOX1	15	C	T	45436245	45436245	Exon18	c.1948C>T	p.Q650*	rs143304688	0	0.001781	stopgain								0	0
897003	DUOX1	15	C	T	45436245	45436245	Exon18	c.1948C>T	p.Q650*	rs143304688	0	0.001781	stopgain								1
673292	DUOX1	15	C	T	45436245	45436245	Exon18	c.1948C>T	p.Q650*	rs143304688	0	0.001781	stopgain								0	0
776087	DUOX1	15	C	T	45436245	45436245	Exon18	c.1948C>T	p.Q650*	rs143304688	0	0.001781	stopgain								0	0
256685	DUOX1	15	C	T	45436245	45436245	Exon18	c.1948C>T	p.Q650*	rs143304688	0	0.001781	stopgain								0	0
755206	DUOX1	15	C	T	45436245	45436245	Exon18	c.1948C>T	p.Q650*	rs143304688	0	0.001781	stopgain								0	0
619363	DUOX1	15	C	T	45436245	45436245	Exon18	c.1948C>T	p.Q650*	rs143304688	0	0.001781	stopgain								0	0
456268	DUOX1	15	C	T	45436245	45436245	Exon18	c.1948C>T	p.Q650*	rs143304688	0	0.001781	stopgain								1	1
994326	DUOX1	15	C	T	45436245	45436245	Exon18	c.1948C>T	p.Q650*	rs143304688	0	0.001781	stopgain								1	1
328720	DUOX1	15	C	T	45436245	45436245	Exon18	c.1948C>T	p.Q650*	rs143304688	0	0.001781	stopgain								0	0
1025689	DUOX1	15	C	T	45436245	45436245	Exon18	c.1948C>T	p.Q650*	rs143304688	0	0.001781	stopgain								0	0
1006483	DUOX1	15	C	T	45436245	45436245	Exon18	c.1948C>T	p.Q650*	rs143304688	0	0.001781	stopgain								1	1
1304986	DUOX1	15	C	T	45436245	45436245	Exon18	c.1948C>T	p.Q650*	rs143304688	0	0.001781	stopgain								0	0
390778	DUOX1	15	C	T	45436245	45436245	Exon18	c.1948C>T	p.Q650*	rs143304688	0	0.001781	stopgain								1
368326	DUOX1	15	C	T	45436245	45436245	Exon18	c.1948C>T	p.Q650*	rs143304688	0	0.001781	stopgain								1	1
940060	DUOX1	15	C	T	45436245	45436245	Exon18	c.1948C>T	p.Q650*	rs143304688	0	0.001781	stopgain								1	1
1310241	DUOX1	15	C	T	45436245	45436245	Exon18	c.1948C>T	p.Q650*	rs143304688	0	0.001781	stopgain								1	1
253482	DUOX1	15	C	T	45436245	45436245	Exon18	c.1948C>T	p.Q650*	rs143304688	0	0.001781	stopgain								0	0
1309989	DUOX1	15	C	T	45436245	45436245	Exon18	c.1948C>T	p.Q650*	rs143304688	0	0.001781	stopgain								0	0
1085848	DUOX1	15	C	T	45436245	45436245	Exon18	c.1948C>T	p.Q650*	rs143304688	0	0.001781	stopgain								0	0
312357	DUOX1	15	C	T	45436245	45436245	Exon18	c.1948C>T	p.Q650*	rs143304688	0	0.001781	stopgain								1	1
1308266	DUOX1	15	C	T	45436245	45436245	Exon18	c.1948C>T	p.Q650*	rs143304688	0	0.001781	stopgain								0	0
1305000	DUOX1	15	C	T	45436245	45436245	Exon18	c.1948C>T	p.Q650*	rs143304688	0	0.001781	stopgain								1	1
994973	DUOX1	15	C	T	45436245	45436245	Exon18	c.1948C>T	p.Q650*	rs143304688	0	0.001781	stopgain								0	0
281655	DUOX1	15	C	T	45436245	45436245	Exon18	c.1948C>T	p.Q650*	rs143304688	0	0.001781	stopgain								1	1
942587	DUOX1	15	C	T	45436245	45436245	Exon18	c.1948C>T	p.Q650*	rs143304688	0	0.001781	stopgain								1	1
407733	DUOX1	15	C	T	45436245	45436245	Exon18	c.1948C>T	p.Q650*	rs143304688	0	0.001781	stopgain								1	1
1307800	DUOX1	15	C	T	45436245	45436245	Exon18	c.1948C>T	p.Q650*	rs143304688	0	0.001781	stopgain								0	0
596661	DUOX1	15	C	T	45436245	45436245	Exon18	c.1948C>T	p.Q650*	rs143304688	0	0.001781	stopgain								0	0
414525	DUOX1	15	C	T	45439820	45439820	Exon20	c.2512C>T	p.R838*	rs143543011		1.9e-05	stopgain								1	1
367962	DUOX1	15	A	G	45440463	45440463	Exon22	c.2643-7A>G					splicing	8.59	2.39	0.721769					1	1
1236139	DUOX1	15	TTCATGCTGC	-	45440591	45440590	Exon22	c.2764_2773delTTCATGCTGC	p.F922fs				fs_del								0	0
1152341	DUOX1	15	G	T	45440645	45440645	Exon22	c.2818G>T	p.G940W	rs758228749		1.9e-05	nonsyn	5.87	-1.57	1.26746	0	1	-6.1	PROB	1	1
812500	DUOX1	15	C	T	45442868	45442868	Exon23	c.2857C>T	p.R953*	rs147118763		9.2e-05	stopgain								0	0
1116667	DUOX1	15	C	T	45442868	45442868	Exon23	c.2857C>T	p.R953*	rs147118763		9.2e-05	stopgain								1	1
1044737	DUOX1	15	C	T	45442868	45442868	Exon23	c.2857C>T	p.R953*	rs147118763		9.2e-05	stopgain								0	0
987319	DUOX1	15	-	T	45444095	45444094	Exon25	c.3038dupT	p.L1013fs				fs_ins								1	1
513417	DUOX1	15	GA	-	45444117	45444113	Exon25	c.3060_3061delGA	p.E1020fs				fs_del								1	1
532207	DUOX1	15	G	-	45444228	45444223	Exon25	c.3171delG	p.G1057fs				fs_del								0	0
1095931	DUOX1	15	G	A	45445678	45445678	Exon27	c.3524+1G>A					splicing	8.73	0.55	0.936999					1	1
1032218	DUOX1	15	G	-	45446176	45446175	Exon28	c.3552delG	p.W1184fs	rs752754866			fs_del								1	1
1304457	DUOX1	15	TTCT	-	45448086	45448086	Exon29	c.3661_3664delTTCT	p.F1221fs				fs_del								1	1
920989	DUOX1	15	G	A	45448090	45448090	Exon29	c.3665G>A	p.W1222*				stopgain								0	0
1304458	DUOX1	15	GC	-	45448091	45448091	Exon29	c.3666_3667delGC	p.W1222fs				fs_del								1	1
1043727	DUOX1	15	T	-	45453060	45453060	Exon30	c.3728delT	p.L1243fs	rs779125076		7.5e-05	fs_del								1	1
750230	DUOX1	15	T	-	45453129	45453129	Exon30	c.3797delT	p.V1266fs	rs746299953		1.8e-05	fs_del								1	1
718412	DUOX1	15	T	-	45453129	45453129	Exon30	c.3797delT	p.V1266fs	rs746299953		1.8e-05	fs_del								1	1
760338	DUOX1	15	G	T	45453152	45453152	Exon30	c.3820G>T	p.E1274*	rs758103896			stopgain								1	1
331467	DUOX1	15	-	G	45454501	45454497	Exon32	c.4174dupG	p.V1392fs				fs_ins								1	1
971010	DUOX1	15	TCAG	-	45454550	45454549	Exon32	c.4223_4226delTCAG	p.V1408fs				fs_del								1	1
1152366	DUOX1	15	-	C	45457011	45457005	Exon35	c.4568dupC	p.P1523fs	rs766167524			fs_ins								0	0
729638	EXO1	1	A	-	242020783	242020779	Exon7	c.542delA	p.K181fs				fs_del								0	0
745813	EXO1	1	A	C	242020787	242020787	Exon7	c.543+3A>C					splicing	7.46	-0.12	1.01609					1	1
1083001	EXO1	1	A	T	242023825	242023825	Exon9	c.763A>T	p.K255*				stopgain								1	1
1243652	EXO1	1	A	-	242024749	242024747	Exon10	c.986delA	p.N329fs	rs764660825		3.7e-05	fs_del								0	0
542948	EXO1	1	A	-	242024749	242024747	Exon10	c.986delA	p.N329fs	rs764660825		3.7e-05	fs_del								0	0
421923	EXO1	1	A	-	242024749	242024747	Exon10	c.986delA	p.N329fs	rs764660825		3.7e-05	fs_del								0	0
1214480	EXO1	1	A	G	242024808	242024808	Exon10	c.1041+4A>G		rs772470060		1.9e-05	splicing	6.05	1.07	0.823141					0	0
1027487	EXO1	1	C	T	242030291	242030291	Exon11	c.1201C>T	p.R401*	rs764668398		1.8e-05	stopgain								0	0
698817	EXO1	1	C	A	242030331	242030331	Exon11	c.1241C>A	p.S414*	rs543887227		7.5e-05	stopgain								0	0
428381	EXO1	1	C	A	242030331	242030331	Exon11	c.1241C>A	p.S414*	rs543887227		7.5e-05	stopgain								0	0
239890	EXO1	1	C	A	242030331	242030331	Exon11	c.1241C>A	p.S414*	rs543887227		7.5e-05	stopgain								1	1
1251930	EXO1	1	TG	-	242042114	242042114	Exon13	c.1578_1579delTG	p.D526fs	rs775025243		1.9e-05	fs_del								0	0
1246431	EXO1	1	TG	-	242042114	242042114	Exon13	c.1578_1579delTG	p.D526fs	rs775025243		1.9e-05	fs_del								0	0
262547	EXO1	1	G	A	242045208	242045208	Exon14	c.2110-10G>A		rs370204917		1.9e-05	splicing	3.75	-0.45	1.12					1	1
591965	EXO1	1	G	C	242048615	242048615	Exon15	c.2212-1G>C		rs4150000	0.0026	0.002825	splicing	8.44	0.37	0.956161					1	1
210662	EXO1	1	G	C	242048615	242048615	Exon15	c.2212-1G>C		rs4150000	0.0026	0.002825	splicing	8.44	0.37	0.956161					0	0
406564	EXO1	1	G	C	242048615	242048615	Exon15	c.2212-1G>C		rs4150000	0.0026	0.002825	splicing	8.44	0.37	0.956161					1	1
1045157	EXO1	1	G	C	242048615	242048615	Exon15	c.2212-1G>C		rs4150000	0.0026	0.002825	splicing	8.44	0.37	0.956161					0	0
1251245	EXO1	1	G	C	242048615	242048615	Exon15	c.2212-1G>C		rs4150000	0.0026	0.002825	splicing	8.44	0.37	0.956161					1	1
484364	EXO1	1	G	C	242048615	242048615	Exon15	c.2212-1G>C		rs4150000	0.0026	0.002825	splicing	8.44	0.37	0.956161					0	0
190954	EXO1	1	G	C	242048615	242048615	Exon15	c.2212-1G>C		rs4150000	0.0026	0.002825	splicing	8.44	0.37	0.956161					0	0
1245910	EXO1	1	G	C	242048615	242048615	Exon15	c.2212-1G>C		rs4150000	0.0026	0.002825	splicing	8.44	0.37	0.956161					0	0
1253530	EXO1	1	G	C	242048615	242048615	Exon15	c.2212-1G>C		rs4150000	0.0026	0.002825	splicing	8.44	0.37	0.956161					1	1
1152671	EXO1	1	G	C	242048615	242048615	Exon15	c.2212-1G>C		rs4150000	0.0026	0.002825	splicing	8.44	0.37	0.956161					1
351730	EXO1	1	G	C	242048615	242048615	Exon15	c.2212-1G>C		rs4150000	0.0026	0.002825	splicing	8.44	0.37	0.956161					1	1
1062908	EXO1	1	G	C	242048615	242048615	Exon15	c.2212-1G>C		rs4150000	0.0026	0.002825	splicing	8.44	0.37	0.956161					1	1
194895	EXO1	1	G	C	242048615	242048615	Exon15	c.2212-1G>C		rs4150000	0.0026	0.002825	splicing	8.44	0.37	0.956161					0	0
1250786	EXO1	1	G	C	242048615	242048615	Exon15	c.2212-1G>C		rs4150000	0.0026	0.002825	splicing	8.44	0.37	0.956161					1	1
388999	EXO1	1	G	C	242048615	242048615	Exon15	c.2212-1G>C		rs4150000	0.0026	0.002825	splicing	8.44	0.37	0.956161					0	0
536646	EXO1	1	G	C	242048615	242048615	Exon15	c.2212-1G>C		rs4150000	0.0026	0.002825	splicing	8.44	0.37	0.956161					0	0
1252755	EXO1	1	G	C	242048615	242048615	Exon15	c.2212-1G>C		rs4150000	0.0026	0.002825	splicing	8.44	0.37	0.956161					1	1
593921	EXO1	1	G	C	242048615	242048615	Exon15	c.2212-1G>C		rs4150000	0.0026	0.002825	splicing	8.44	0.37	0.956161					0	0
984503	EXO1	1	G	C	242048615	242048615	Exon15	c.2212-1G>C		rs4150000	0.0026	0.002825	splicing	8.44	0.37	0.956161					1	1
244825	EXO1	1	G	C	242048615	242048615	Exon15	c.2212-1G>C		rs4150000	0.0026	0.002825	splicing	8.44	0.37	0.956161					0	0
383013	EXO1	1	G	C	242048615	242048615	Exon15	c.2212-1G>C		rs4150000	0.0026	0.002825	splicing	8.44	0.37	0.956161					0	0
989206	EXO1	1	G	C	242048615	242048615	Exon15	c.2212-1G>C		rs4150000	0.0026	0.002825	splicing	8.44	0.37	0.956161					1	1
1184726	EXO1	1	G	C	242048615	242048615	Exon15	c.2212-1G>C		rs4150000	0.0026	0.002825	splicing	8.44	0.37	0.956161					0	0
932960	EXO1	1	G	C	242048615	242048615	Exon15	c.2212-1G>C		rs4150000	0.0026	0.002825	splicing	8.44	0.37	0.956161					1	1
1232097	EXO1	1	G	C	242048615	242048615	Exon15	c.2212-1G>C		rs4150000	0.0026	0.002825	splicing	8.44	0.37	0.956161					0	0
603636	EXO1	1	G	C	242048615	242048615	Exon15	c.2212-1G>C		rs4150000	0.0026	0.002825	splicing	8.44	0.37	0.956161					0	0
1021544	EXO1	1	G	C	242048615	242048615	Exon15	c.2212-1G>C		rs4150000	0.0026	0.002825	splicing	8.44	0.37	0.956161					1	1
1209703	EXO1	1	G	C	242048615	242048615	Exon15	c.2212-1G>C		rs4150000	0.0026	0.002825	splicing	8.44	0.37	0.956161					0	0
1252964	EXO1	1	G	C	242048615	242048615	Exon15	c.2212-1G>C		rs4150000	0.0026	0.002825	splicing	8.44	0.37	0.956161					0	0
923449	EXO1	1	G	C	242048615	242048615	Exon15	c.2212-1G>C		rs4150000	0.0026	0.002825	splicing	8.44	0.37	0.956161					1	1
777658	EXO1	1	G	C	242048615	242048615	Exon15	c.2212-1G>C		rs4150000	0.0026	0.002825	splicing	8.44	0.37	0.956161					1	1
1064720	EXO1	1	G	C	242048615	242048615	Exon15	c.2212-1G>C		rs4150000	0.0026	0.002825	splicing	8.44	0.37	0.956161					1	1
1172944	EXO1	1	G	C	242048615	242048615	Exon15	c.2212-1G>C		rs4150000	0.0026	0.002825	splicing	8.44	0.37	0.956161					0	0
797754	EXO1	1	G	C	242048615	242048615	Exon15	c.2212-1G>C		rs4150000	0.0026	0.002825	splicing	8.44	0.37	0.956161					0	0
1216121	EXO1	1	G	C	242048615	242048615	Exon15	c.2212-1G>C		rs4150000	0.0026	0.002825	splicing	8.44	0.37	0.956161					0	0
246409	EXO1	1	G	C	242048615	242048615	Exon15	c.2212-1G>C		rs4150000	0.0026	0.002825	splicing	8.44	0.37	0.956161					0	0
485596	EXO1	1	G	C	242048615	242048615	Exon15	c.2212-1G>C		rs4150000	0.0026	0.002825	splicing	8.44	0.37	0.956161					0	0
594669	EXO1	1	G	C	242048615	242048615	Exon15	c.2212-1G>C		rs4150000	0.0026	0.002825	splicing	8.44	0.37	0.956161					0	0
199917	EXO1	1	G	C	242048615	242048615	Exon15	c.2212-1G>C		rs4150000	0.0026	0.002825	splicing	8.44	0.37	0.956161					1	1
200472	EXO1	1	G	C	242048615	242048615	Exon15	c.2212-1G>C		rs4150000	0.0026	0.002825	splicing	8.44	0.37	0.956161					1	1
982684	EXO1	1	G	C	242048615	242048615	Exon15	c.2212-1G>C		rs4150000	0.0026	0.002825	splicing	8.44	0.37	0.956161					1	1
661240	EXO1	1	G	C	242048615	242048615	Exon15	c.2212-1G>C		rs4150000	0.0026	0.002825	splicing	8.44	0.37	0.956161					0	0
461275	EXO1	1	G	C	242048615	242048615	Exon15	c.2212-1G>C		rs4150000	0.0026	0.002825	splicing	8.44	0.37	0.956161					1	1
457473	EXO1	1	G	C	242048615	242048615	Exon15	c.2212-1G>C		rs4150000	0.0026	0.002825	splicing	8.44	0.37	0.956161					1	1
408261	EXO1	1	G	C	242048615	242048615	Exon15	c.2212-1G>C		rs4150000	0.0026	0.002825	splicing	8.44	0.37	0.956161					1	1
650147	EXO1	1	G	C	242048615	242048615	Exon15	c.2212-1G>C		rs4150000	0.0026	0.002825	splicing	8.44	0.37	0.956161					1	1
1247209	EXO1	1	G	C	242048615	242048615	Exon15	c.2212-1G>C		rs4150000	0.0026	0.002825	splicing	8.44	0.37	0.956161					1	1
250862	EXO1	1	G	C	242048615	242048615	Exon15	c.2212-1G>C		rs4150000	0.0026	0.002825	splicing	8.44	0.37	0.956161					0	0
324957	EXO1	1	G	C	242048615	242048615	Exon15	c.2212-1G>C		rs4150000	0.0026	0.002825	splicing	8.44	0.37	0.956161					0	0
365786	EXO1	1	G	C	242048615	242048615	Exon15	c.2212-1G>C		rs4150000	0.0026	0.002825	splicing	8.44	0.37	0.956161					1	1
519404	EXO1	1	G	C	242048615	242048615	Exon15	c.2212-1G>C		rs4150000	0.0026	0.002825	splicing	8.44	0.37	0.956161					1	1
1178741	EXO1	1	G	C	242048615	242048615	Exon15	c.2212-1G>C		rs4150000	0.0026	0.002825	splicing	8.44	0.37	0.956161					0	0
1116345	EXO1	1	G	C	242048615	242048615	Exon15	c.2212-1G>C		rs4150000	0.0026	0.002825	splicing	8.44	0.37	0.956161					1	1
492974	EXO1	1	G	C	242048615	242048615	Exon15	c.2212-1G>C		rs4150000	0.0026	0.002825	splicing	8.44	0.37	0.956161					0	0
251315	EXO1	1	G	C	242048615	242048615	Exon15	c.2212-1G>C		rs4150000	0.0026	0.002825	splicing	8.44	0.37	0.956161					0	0
870238	EXO1	1	G	C	242048615	242048615	Exon15	c.2212-1G>C		rs4150000	0.0026	0.002825	splicing	8.44	0.37	0.956161					1	1
637279	EXO1	1	G	C	242048615	242048615	Exon15	c.2212-1G>C		rs4150000	0.0026	0.002825	splicing	8.44	0.37	0.956161					1	1
393495	EXO1	1	G	C	242048615	242048615	Exon15	c.2212-1G>C		rs4150000	0.0026	0.002825	splicing	8.44	0.37	0.956161					1	1
627168	EXO1	1	G	C	242048615	242048615	Exon15	c.2212-1G>C		rs4150000	0.0026	0.002825	splicing	8.44	0.37	0.956161					0	0
1161019	EXO1	1	G	C	242048615	242048615	Exon15	c.2212-1G>C		rs4150000	0.0026	0.002825	splicing	8.44	0.37	0.956161					0	0
473834	EXO1	1	G	C	242048615	242048615	Exon15	c.2212-1G>C		rs4150000	0.0026	0.002825	splicing	8.44	0.37	0.956161					1	1
921983	EXO1	1	G	C	242048615	242048615	Exon15	c.2212-1G>C		rs4150000	0.0026	0.002825	splicing	8.44	0.37	0.956161					0	0
202936	EXO1	1	G	C	242048615	242048615	Exon15	c.2212-1G>C		rs4150000	0.0026	0.002825	splicing	8.44	0.37	0.956161					1	1
1202382	EXO1	1	G	C	242048615	242048615	Exon15	c.2212-1G>C		rs4150000	0.0026	0.002825	splicing	8.44	0.37	0.956161					0	0
387887	EXO1	1	G	C	242048615	242048615	Exon15	c.2212-1G>C		rs4150000	0.0026	0.002825	splicing	8.44	0.37	0.956161					0	0
860667	EXO1	1	G	C	242048615	242048615	Exon15	c.2212-1G>C		rs4150000	0.0026	0.002825	splicing	8.44	0.37	0.956161					1	1
747725	EXO1	1	G	C	242048615	242048615	Exon15	c.2212-1G>C		rs4150000	0.0026	0.002825	splicing	8.44	0.37	0.956161					0	0
195782	EXO1	1	G	C	242048615	242048615	Exon15	c.2212-1G>C		rs4150000	0.0026	0.002825	splicing	8.44	0.37	0.956161					0	0
1195667	EXO1	1	G	C	242048615	242048615	Exon15	c.2212-1G>C		rs4150000	0.0026	0.002825	splicing	8.44	0.37	0.956161					0	0
804997	EXO1	1	G	C	242048615	242048615	Exon15	c.2212-1G>C		rs4150000	0.0026	0.002825	splicing	8.44	0.37	0.956161					0	0
893148	EXO1	1	G	T	242052846	242052846	Exon16	c.2485G>T	p.E829*	rs757677420		1.8e-05	stopgain								1	1
1036169	EXO1	1	G	T	242052846	242052846	Exon16	c.2485G>T	p.E829*	rs757677420		1.8e-05	stopgain								1	1
699439	FANCA	16	G	C	89805303	89805303	Exon42	c.4247C>G	p.S1416*				stopgain								0	0
671554	FANCA	16	TG	-	89805585	89805583	Exon41	c.4124_4125delCA	p.T1375fs	rs776969626		1.8e-05	fs_del								0	0
280714	FANCA	16	A	G	89806400	89806400	Exon39	c.3934+2T>C		rs771775516			splicing	8.24	0.48	0.941747					1	1
347915	FANCA	16	A	T	89806452	89806452	Exon39	c.3884T>A	p.L1295*				stopgain								1	1
992443	FANCA	16	A	C	89806452	89806452	Exon39	c.3884T>G	p.L1295*				stopgain								1	1
863200	FANCA	16	C	A	89806459	89806459	Exon39	c.3877G>T	p.E1293*				stopgain								1	1
1311758	FANCA	16	AGA	-	89807257	89807250	Exon38	c.3788_3790delTCT	p.1263_1264del	rs397507553		0.000144	inf_del								1	1
994011	FANCA	16	AGA	-	89807257	89807250	Exon38	c.3788_3790delTCT	p.1263_1264del	rs397507553		0.000144	inf_del								1	1
525347	FANCA	16	G	A	89811380	89811380	Exon36	c.3613C>T	p.Q1205*				stopgain								1	1
875438	FANCA	16	-	C	89811436	89811434	Exon36	c.3558dupG	p.R1187fs	rs747851434		4e-05	fs_ins								1	1
212149	FANCA	16	-	C	89811436	89811434	Exon36	c.3558dupG	p.R1187fs	rs747851434		4e-05	fs_ins								0	0
441423	FANCA	16	GAA	-	89813246	89813242	Exon34	c.3403_3405delTTC	p.1135_1135del	rs786204246			inf_del								0	0
261061	FANCA	16	C	T	89813299	89813299	Exon34	c.3349-1G>A		rs769862233			splicing	8.39	-0.36	1.04291					1
215713	FANCA	16	G	A	89816169	89816169	Exon32	c.3208C>T	p.Q1070*				stopgain								1	1
722511	FANCA	16	G	A	89816214	89816214	Exon32	c.3163C>T	p.R1055W	rs753063086		1.8e-05	nonsyn				0	1	-4.8	PROB	0	0
1019060	FANCA	16	-	A	89828372	89828369	Exon29	c.2839dupT	p.S947fs	rs756367276			fs_ins								1	1
528342	FANCA	16	C	T	89831297	89831297	Exon28	c.2778+1G>A					splicing	6.85	-1.33	1.19416					0	0
1322535	FANCA	16	G	A	89831327	89831327	Exon28	c.2749C>T	p.R917*				stopgain								1	1
1333605	FANCA	16	AG	-	89831353	89831345	Exon28	c.2730_2731delCT	p.L910fs	rs878853663			fs_del								1	1
299362	FANCA	16	C	T	89836655	89836655	Exon25	c.2235G>A	p.W745*				stopgain								1
264172	FANCA	16	C	A	89836969	89836969	Exon24	c.2222+3G>T					splicing	4.41	1.12	0.746032					1
1317779	FANCA	16	-	C	89838086	89838084	Exon23	c.2151+1dupG		rs777971510		3.7e-05	splicing	8.6	-4.26	1.49535					0	0
955963	FANCA	16	C	A	89838094	89838094	Exon23	c.2143G>T	p.E715*	rs781436006			stopgain								1	1
1220188	FANCA	16	A	G	89842148	89842148	Exon21	c.1900+2T>C					splicing	11	3.24	0.705454					0	0
407028	FANCA	16	C	T	89845208	89845208	Exon20	c.1826+1G>A					splicing	9.12	0.94	0.89693					1	1
465989	FANCA	16	G	A	89846347	89846347	Exon18	c.1645C>T	p.Q549*	rs779745863		1.8e-05	stopgain								1	1
1314059	FANCA	16	T	C	89849263	89849263	Exon17	c.1626+4A>G					splicing	8.73	4.58	0.475372					0	0
508527	FANCA	16	C	T	89849266	89849266	Exon17	c.1626+1G>A					splicing	8.73	0.55	0.936999					1	1
788493	FANCA	16	C	-	89849281	89849278	Exon17	c.1615delG	p.D539fs	rs778507965		0.000129	fs_del								0	0
649710	FANCA	16	T	C	89857946	89857946	Exon14	c.1226-2A>G		rs773906241			splicing	4.71	-3.24	1.6879					1	1
291943	FANCA	16	CCAA	-	89858447	89858442	Exon13	c.1115_1118delTTGG	p.V372fs	rs397507552		9.2e-05	fs_del								1
253537	FANCA	16	CCAA	-	89858447	89858442	Exon13	c.1115_1118delTTGG	p.V372fs	rs397507552		9.2e-05	fs_del								0	0
1219606	FANCA	16	CCAA	-	89858447	89858442	Exon13	c.1115_1118delTTGG	p.V372fs	rs397507552		9.2e-05	fs_del								0	0
1070492	FANCA	16	AC	-	89858888	89858887	Exon12	c.1074_1075delGT	p.L358fs	rs878853660			fs_del								1	1
519331	FANCA	16	GT	-	89862407	89862403	Exon11	c.916_917delAC	p.T306fs	rs764122657		1.8e-05	fs_del								1
1060129	FANCA	16	G	A	89865611	89865611	Exon10	c.856C>T	p.Q286*				stopgain								0	0
1333192	FANCA	16	G	A	89865611	89865611	Exon10	c.856C>T	p.Q286*				stopgain								1	1
1334187	FANCA	16	G	A	89866028	89866028	Exon9	c.811C>T	p.Q271*	rs372163487			stopgain								1	1
1313411	FANCA	16	TG	-	89877166	89877162	Exon5	c.474_475delCA	p.H158fs				fs_del								0	0
385273	FANCA	16	A	C	89877175	89877175	Exon5	c.462T>G	p.Y154*				stopgain								0	0
573117	FANCA	16	GA	-	89877429	89877425	Exon4	c.337_338delTC	p.S113fs				fs_del								0	0
1323491	FANCA	16	T	A	89881023	89881023	Exon3	c.190-2A>T		rs183350210	0		splicing	9.9	1.53	0.845455					0	0
1140898	FANCA	16	T	A	89882374	89882374	Exon2	c.100A>T	p.K34*	rs772858764		0.000239	stopgain								0	0
1011811	FANCA	16	C	T	89883021	89883021	Exon1	c.3G>A	p.M1?				startloss				0	0.053	-1.05	BEN	0	0
1231155	FANCB	X	T	C	14862974	14862974	Exon8	c.1927+4A>G					splicing	7.27	3.85	0.470426					0	0
1217223	FANCB	X	A	-	14862999	14862997	Exon8	c.1908delT	p.F636fs				fs_del								0	0
603888	FANCC	9	G	A	97864024	97864024	Exon15	c.1642C>T	p.R548*	rs104886457		1.8e-05	stopgain								0	0
649580	FANCC	9	G	A	97864024	97864024	Exon15	c.1642C>T	p.R548*	rs104886457		1.8e-05	stopgain								1	1
1274907	FANCC	9	G	A	97864024	97864024	Exon15	c.1642C>T	p.R548*	rs104886457		1.8e-05	stopgain								1	1
1276044	FANCC	9	A	G	97873743	97873743	Exon13	c.1329+2T>C					splicing	6.18	-1.57	1.25405					1	1
1152713	FANCC	9	C	A	97873912	97873912	Exon13	c.1162G>T	p.G388*				stopgain								1
382026	FANCC	9	G	A	97876969	97876969	Exon12	c.1096C>T	p.Q366*				stopgain								0	0
759768	FANCC	9	C	T	97887367	97887367	Exon10	c.996+1G>A					splicing	7.44	-0.74	1.09946					1	1
563549	FANCC	9	C	G	97888864	97888864	Exon9	c.844-1G>C		rs774209201		1.9e-05	splicing	9.64	1.57	0.837137					0	0
639313	FANCC	9	C	G	97888864	97888864	Exon9	c.844-1G>C		rs774209201		1.9e-05	splicing	9.64	1.57	0.837137					0	0
1275963	FANCC	9	C	G	97888864	97888864	Exon9	c.844-1G>C		rs774209201		1.9e-05	splicing	9.64	1.57	0.837137					1	1
1276497	FANCC	9	C	T	97897627	97897627	Exon8	c.843+1G>A		rs587779909			splicing	9.57	1.39	0.854754					0	0
1106308	FANCC	9	TC	-	97897677	97897673	Exon8	c.797_798delGA	p.R266fs				fs_del								1	1
1274684	FANCC	9	G	A	97912338	97912338	Exon7	c.553C>T	p.R185*	rs121917783		5.5e-05	stopgain								0	0
189619	FANCC	9	G	A	97912338	97912338	Exon7	c.553C>T	p.R185*	rs121917783		5.5e-05	stopgain								0	0
1278228	FANCC	9	G	A	97912338	97912338	Exon7	c.553C>T	p.R185*	rs121917783		5.5e-05	stopgain								0	0
246861	FANCC	9	G	A	97912338	97912338	Exon7	c.553C>T	p.R185*	rs121917783		5.5e-05	stopgain								0	0
1069881	FANCC	9	G	A	97912338	97912338	Exon7	c.553C>T	p.R185*	rs121917783		5.5e-05	stopgain								0	0
658508	FANCC	9	G	A	97912338	97912338	Exon7	c.553C>T	p.R185*	rs121917783		5.5e-05	stopgain								1	1
987198	FANCC	9	G	A	97912338	97912338	Exon7	c.553C>T	p.R185*	rs121917783		5.5e-05	stopgain								1	1
503418	FANCC	9	G	A	97912356	97912356	Exon7	c.535C>T	p.R179*	rs769039987		1.8e-05	stopgain								1	1
1275015	FANCC	9	C	T	97933361	97933361	Exon6	c.521G>A	p.R174Q	rs755283850		1.8e-05	nonsyn	9	4.53	0.496667	0.097	0.51	-1.02	POSS	1	1
446449	FANCC	9	TCTC	-	97933395	97933392	Exon6	c.487_490delGAGA	p.E163fs	rs730881708			fs_del								1	1
346671	FANCC	9	TC	-	97933397	97933392	Exon6	c.489_490delGA	p.E163fs	rs863224470			fs_del								1	1
732609	FANCC	9	T	A	97934315	97934315	Exon5	c.456+4A>T		rs104886456		0.000438	splicing	7.8	2.42	0.689744					1	1
733266	FANCC	9	T	A	97934315	97934315	Exon5	c.456+4A>T		rs104886456		0.000438	splicing	7.8	2.42	0.689744					1	1
770124	FANCC	9	T	A	97934315	97934315	Exon5	c.456+4A>T		rs104886456		0.000438	splicing	7.8	2.42	0.689744					1	1
721027	FANCC	9	G	-	97934336	97934335	Exon5	c.440delC	p.P147fs			1.9e-05	fs_del								1	1
768068	FANCC	9	T	C	98003027	98003027	Exon4	c.251-2A>G					splicing	8.15	0.19	0.976687					0	0
751793	FANCC	9	T	C	98009800	98009800	Exon3	c.166-2A>G		rs587777945		1.8e-05	splicing	10.6	2.65	0.75					1	1
908222	FANCC	9	C	-	98011509	98011507	Exon2	c.67delG	p.D23fs	rs104886459		0.00011	fs_del								0	0
833461	FANCC	9	C	-	98011509	98011507	Exon2	c.67delG	p.D23fs	rs104886459		0.00011	fs_del								1	1
1192225	FANCC	9	C	-	98011509	98011507	Exon2	c.67delG	p.D23fs	rs104886459		0.00011	fs_del								0	0
493173	FANCC	9	C	-	98011509	98011507	Exon2	c.67delG	p.D23fs	rs104886459		0.00011	fs_del								0	0
425335	FANCC	9	C	-	98011509	98011507	Exon2	c.67delG	p.D23fs	rs104886459		0.00011	fs_del								0	0
416252	FANCC	9	C	-	98011509	98011507	Exon2	c.67delG	p.D23fs	rs104886459		0.00011	fs_del								0	0
1192106	FANCC	9	C	-	98011509	98011507	Exon2	c.67delG	p.D23fs	rs104886459		0.00011	fs_del								0	0
1228243	FANCC	9	C	-	98011509	98011507	Exon2	c.67delG	p.D23fs	rs104886459		0.00011	fs_del								0	0
1276475	FANCC	9	C	-	98011509	98011507	Exon2	c.67delG	p.D23fs	rs104886459		0.00011	fs_del								0	0
879419	FANCC	9	C	-	98011509	98011507	Exon2	c.67delG	p.D23fs	rs104886459		0.00011	fs_del								1	1
1014468	FANCC	9	C	-	98011509	98011507	Exon2	c.67delG	p.D23fs	rs104886459		0.00011	fs_del								0	0
1274914	FANCC	9	C	-	98011509	98011507	Exon2	c.67delG	p.D23fs	rs104886459		0.00011	fs_del								0	0
714278	FANCD2	3	G	T	10076388	10076388	Exon5	c.283G>T	p.E95*				stopgain								1	1
922179	FANCD2	3	T	C	10076919	10076919	Exon6	c.438+2T>C					splicing	10.77	3.01	0.72052					0	0
210460	FANCD2	3	A	T	10083393	10083393	Exon10	c.782A>T	p.K261M	rs778289599		1.8e-05	nonsyn	6.33	1.05	0.834123	0.002	0.986	-2.7	PROB	0	0
1257752	FANCD2	3	A	T	10083393	10083393	Exon10	c.782A>T	p.K261M	rs778289599		1.8e-05	nonsyn	6.33	1.05	0.834123	0.002	0.986	-2.7	PROB	1	1
1177562	FANCD2	3	A	G	10089599	10089599	Exon16	c.1279-2A>G		rs748006255		1.8e-05	splicing	6.68	-1.28	1.19162					0	0
938454	FANCD2	3	-	CT	10105532	10105528	Exon21	c.1883_1884dupCT	p.S628fs	rs757567225		1.8e-05	fs_ins								1	1
346985	FANCD2	3	-	CT	10105532	10105528	Exon21	c.1883_1884dupCT	p.S628fs	rs757567225		1.8e-05	fs_ins								1	1
536629	FANCD2	3	-	CT	10105532	10105528	Exon21	c.1883_1884dupCT	p.S628fs	rs757567225		1.8e-05	fs_ins								0	0
940242	FANCD2	3	G	T	10105596	10105596	Exon21	c.1947+1G>T					splicing	5.75	-2.75	1.47826					1	1
831222	FANCD2	3	G	-	10106473	10106471	Exon23	c.2082delG	p.G694fs				fs_del								1	1
730856	FANCD2	3	A	G	10114553	10114553	Exon27	c.2495-2A>G					splicing	6.86	-1.09	1.15889					1	1
1259025	FANCD2	3	G	A	10115047	10115047	Exon28	c.2715+1G>A		rs201811817	0.0013	0.00035	splicing	7.76	-0.42	1.05412					1	1
1260101	FANCD2	3	AT	-	10116301	10116300	Exon29	c.2803_2804delAT	p.I935fs	rs751895071		1.8e-05	fs_del								1	1
1232138	FANCD2	3	T	G	10123017	10123017	Exon32	c.3106-13T>G		rs759732362			splicing	7.26	4.26	0.413223					0	0
1174723	FANCD2	3	CAAA	-	10128935	10128933	Exon34	c.3453_3456delCAAA	p.N1151fs				fs_del								0	0
607329	FANCD2	3	T	-	10133886	10133886	Exon38	c.3799delT	p.Y1267fs	rs775517107		1.8e-05	fs_del								0	0
559566	FANCD2	3	A	-	10136926	10136925	Exon41	c.4006delA	p.R1336fs				fs_del								0	0
667947	FANCD2	3	GAGTCTGG	-	10140521	10140521	Exon43	c.4303_4310delGAGTCTGG	p.E1435fs	rs878855172			fs_del								1	1
700611	FANCD2	3	G	A	10140568	10140568	Exon43	c.4350G>A	p.W1450*	rs754606069		1.8e-05	stopgain								0	0
726497	FANCE	6	G	A	35423670	35423670	Exon2	c.395G>A	p.W132*				stopgain								0	0
299361	FANCE	6	C	A	35424072	35424072	Exon2	c.797C>A	p.S266*				stopgain								1
733076	FANCE	6	A	T	35425381	35425381	Exon3	c.900+4A>T					splicing	5.88	1.75	0.702381					1	1
1176547	FANCE	6	-	C	35425721	35425714	Exon4	c.929dupC	p.P310fs	rs749898067			fs_ins								0	0
805817	FANCE	6	-	C	35425721	35425714	Exon4	c.929dupC	p.P310fs	rs749898067			fs_ins								0	0
319399	FANCE	6	C	-	35426169	35426169	Exon5	c.1065delC	p.L355fs				fs_del								1	1
477255	FANCE	6	C	-	35426169	35426169	Exon5	c.1065delC	p.L355fs				fs_del								0	0
613833	FANCE	6	A	-	35426200	35426199	Exon5	c.1096delA	p.S366fs				fs_del								1	1
929523	FANCE	6	T	A	35430561	35430561	Exon9	c.1384-5T>A					splicing	7.56	4.38	0.420635					1	1
1274862	FANCG	9	TT	-	35074123	35074121	Exon14	c.1852_1853delAA	p.K618fs	rs532302967		5.5e-05	fs_del								0	0
1164110	FANCG	9	TT	-	35074123	35074121	Exon14	c.1852_1853delAA	p.K618fs	rs532302967		5.5e-05	fs_del								1	1
595473	FANCG	9	GACGGATCCA	-	35074171	35074170	Exon14	c.1795_1804delTGGATCCGTC	p.W599fs	rs397507560		3.7e-05	fs_del								0	0
1278429	FANCG	9	G	-	35074968	35074967	Exon12	c.1593delC	p.T531fs	rs761519737			fs_del								1	1
1277160	FANCG	9	G	-	35074968	35074967	Exon12	c.1593delC	p.T531fs	rs761519737			fs_del								1	1
1274692	FANCG	9	C	-	35075022	35075020	Exon12	c.1540delG	p.A514fs				fs_del								1	1
692265	FANCG	9	T	C	35075272	35075272	Exon11	c.1480+4A>G					splicing	4.41	1.06	0.759637					1	1
1276577	FANCG	9	C	G	35075275	35075275	Exon11	c.1480+1G>C		rs149616199		3.7e-05	splicing	4.41	-3.86	1.87528					0	0
1080644	FANCG	9	C	G	35075275	35075275	Exon11	c.1480+1G>C		rs149616199		3.7e-05	splicing	4.41	-3.86	1.87528					1	1
1150909	FANCG	9	C	G	35075275	35075275	Exon11	c.1480+1G>C		rs149616199		3.7e-05	splicing	4.41	-3.86	1.87528					1	1
447603	FANCG	9	C	A	35075472	35075472	Exon10	c.1423G>T	p.E475*				stopgain								1
1039783	FANCG	9	AG	-	35075650	35075648	Exon10	c.1246_1247delCT	p.L416fs				fs_del								0	0
1275734	FANCG	9	-	G	35075742	35075736	Exon10	c.1158dupC	p.S387fs	rs781582249			fs_ins								0	0
736871	FANCG	9	A	T	35076485	35076485	Exon8	c.1020T>A	p.C340*				stopgain								1
583694	FANCG	9	CT	-	35076822	35076820	Exon7	c.824_825delAG	p.E275fs	rs867467817			fs_del								1	1
970895	FANCG	9	-	GGACACAGGCCTGAGGCCGC	35077042	35077022	Exon6	c.703_722dupGCGGCCTCAGGCCTGTGTCC	p.P241fs				fs_ins								1	1
596499	FANCG	9	G	A	35077093	35077093	Exon6	c.652C>T	p.Q218*				stopgain								0	0
906392	FANCG	9	C	A	35078335	35078335	Exon4	c.313G>T	p.E105*	rs121434425			stopgain								0	0
1217930	FANCG	9	G	A	35079202	35079202	Exon2	c.121C>T	p.Q41*				stopgain								0	0
788078	FANCI	15	CAGTTGA	-	89805081	89805080	Exon6	c.475_481delCAGTTGA	p.Q159fs	rs767388018		1.8e-05	fs_del								0	0
912601	FANCI	15	T	C	89806693	89806693	Exon7	c.545+2T>C					splicing	7.47	-0.28	1.03748					0	0
503530	FANCI	15	-	G	89811620	89811620	Exon10	c.756-10_756-9insG					splicing	8.87	2.98	0.664036					1	1
981555	FANCI	15	-	TA	89826425	89826423	Exon17	c.1641_1642dupTA	p.K548fs				fs_ins								1	1
458552	FANCI	15	A	G	89834842	89834842	Exon20	c.1891-2A>G		rs776329920			splicing	5.5	-2.46	1.44727					1	1
795155	FANCI	15	CT	-	89837117	89837113	Exon23	c.2345_2346delCT	p.S782fs	rs758062617		1.8e-05	fs_del								0	0
701153	FANCI	15	CT	-	89837117	89837113	Exon23	c.2345_2346delCT	p.S782fs	rs758062617		1.8e-05	fs_del								0	0
997952	FANCI	15	A	T	89837194	89837194	Exon23	c.2422A>T	p.K808*	rs375656231		3.7e-05	stopgain								1	1
843461	FANCI	15	A	T	89837194	89837194	Exon23	c.2422A>T	p.K808*	rs375656231		3.7e-05	stopgain								1	1
807568	FANCI	15	C	T	89843608	89843608	Exon26	c.2881C>T	p.Q961*				stopgain								1
734253	FANCI	15	T	G	89847080	89847080	Exon28	c.3007-15T>G					splicing	6.08	2.91	0.521382					1	1
1221331	FANCI	15	T	A	89848433	89848433	Exon29	c.3146T>A	p.L1049*	rs746544641		1.8e-05	stopgain								0	0
982984	FANCI	15	A	T	89850764	89850764	Exon33	c.3591+4A>T		rs774180579			splicing	10.1	4.96	0.508911					1	1
292496	FANCI	15	C	G	89850897	89850897	Exon34	c.3645C>G	p.Y1215*	rs760364969		1.8e-05	stopgain								1	1
895831	FANCI	15	C	T	89858549	89858549	Exon37	c.3853C>T	p.R1285*	rs121918164		1.8e-05	stopgain								1	1
384030	FANCI	15	C	T	89858549	89858549	Exon37	c.3853C>T	p.R1285*	rs121918164		1.8e-05	stopgain								0	0
550683	FANCI	15	C	T	89858549	89858549	Exon37	c.3853C>T	p.R1285*	rs121918164		1.8e-05	stopgain								0	0
298340	FANCI	15	C	T	89858549	89858549	Exon37	c.3853C>T	p.R1285*	rs121918164		1.8e-05	stopgain								1	1
1309530	FANCI	15	C	T	89858549	89858549	Exon37	c.3853C>T	p.R1285*	rs121918164		1.8e-05	stopgain								1	1
438386	FANCI	15	C	T	89859652	89859652	Exon38	c.3949C>T	p.Q1317*	rs758856471			stopgain								0	0
1091169	FBXO10	9	A	C	37515895	37515895	Exon10	c.2696+6T>G		rs781767194			splicing	8.4	4.44	0.471429					1	1
243044	FBXO10	9	G	A	37515947	37515947	Exon10	c.2650C>T	p.R884*	rs771085873		1.8e-05	stopgain								1	1
1220651	FBXO10	9	G	A	37515947	37515947	Exon10	c.2650C>T	p.R884*	rs771085873		1.8e-05	stopgain								0	0
810013	FBXO10	9	G	A	37515947	37515947	Exon10	c.2650C>T	p.R884*	rs771085873		1.8e-05	stopgain								0	0
427750	FBXO10	9	-	C	37518154	37518151	Exon9	c.2484dupG	p.L829fs				fs_ins								0	0
280564	FBXO10	9	G	A	37521707	37521707	Exon8	c.2059C>T	p.R687*	rs777439446			stopgain								0	0
484867	FBXO10	9	C	T	37529116	37529116	Exon5	c.1706+5G>A					splicing	6.14	1.65	0.73127					0	0
910328	FBXO10	9	G	A	37537292	37537292	Exon3	c.1234C>T	p.Q412*				stopgain								0	0
510276	FBXO10	9	C	A	37537493	37537493	Exon3	c.1033G>T	p.E345*				stopgain								1	1
1275813	FBXO10	9	-	AT	37537506	37537506	Exon3	c.1019_1020insAT	p.V340fs				fs_ins								0	0
1217070	FBXO10	9	CA	-	37537789	37537787	Exon3	c.738_739delTG	p.C246fs	rs780869949			fs_del								0	0
1214636	FBXO10	9	CA	-	37537789	37537787	Exon3	c.738_739delTG	p.C246fs	rs780869949			fs_del								0	0
1053863	FBXO10	9	C	T	37541631	37541631	Exon2	c.135G>A	p.W45*				stopgain								0	0
830374	GANC	15	A	G	42570678	42570678	Exon3	c.93-2A>G					splicing	6.57	-1.39	1.21157					1	1
290765	GANC	15	A	T	42579887	42579887	Exon4	c.202-2A>T					splicing	10.98	2.61	0.762295					0	0
794562	GANC	15	GA	-	42585027	42585026	Exon5	c.424_425delGA	p.D142fs				fs_del								0	0
530985	GANC	15	C	T	42585096	42585096	Exon5	c.493C>T	p.Q165*	rs200516622		0.000129	stopgain								0	0
534520	GANC	15	C	T	42585096	42585096	Exon5	c.493C>T	p.Q165*	rs200516622		0.000129	stopgain								0	0
1043152	GANC	15	C	T	42585096	42585096	Exon5	c.493C>T	p.Q165*	rs200516622		0.000129	stopgain								1	1
573044	GANC	15	T	-	42598782	42598780	Exon7	c.597delT	p.F199fs	rs765226916			fs_del								0	0
1305211	GANC	15	GT	-	42598811	42598811	Exon7	c.625+1_625+2delGT		rs750389426		0.000138	splicing	4.79	-9.87	3.06054					1	1
1305208	GANC	15	A	T	42598814	42598814	Exon7	c.625+4A>T		rs761632227		0.00014	splicing	4.79	2.05	0.572025					1	1
780276	GANC	15	-	G	42614054	42614052	Exon11	c.1129dupG	p.D377fs	rs772696346		3.7e-05	fs_ins								1	1
731324	GANC	15	T	-	42618576	42618574	Exon12	c.1374delT	p.F458fs				fs_del								0	0
736982	GANC	15	-	T	42619589	42619588	Exon13	c.1449dupT	p.N483fs				fs_ins								1	1
298139	GANC	15	G	A	42621608	42621608	Exon14	c.1605G>A	p.W535*				stopgain								1	1
1024288	GANC	15	C	T	42622804	42622804	Exon15	c.1675C>T	p.R559*	rs146338244		1.8e-05	stopgain								0	0
295616	GANC	15	C	T	42622804	42622804	Exon15	c.1675C>T	p.R559*	rs146338244		1.8e-05	stopgain								1	1
355834	GANC	15	TT	-	42630682	42630678	Exon16	c.1837_1838delTT	p.C613fs				fs_del								0	0
293822	GANC	15	G	A	42631918	42631918	Exon17	c.1895G>A	p.W632*				stopgain								1
983539	GANC	15	C	T	42631980	42631980	Exon17	c.1957C>T	p.R653*	rs201131384			stopgain								1	1
599447	GANC	15	C	T	42632022	42632022	Exon17	c.1999C>T	p.R667*	rs147281563	0.0013	0.000203	stopgain								0	0
1185654	GANC	15	C	T	42632022	42632022	Exon17	c.1999C>T	p.R667*	rs147281563	0.0013	0.000203	stopgain								0	0
1305599	GANC	15	C	T	42632022	42632022	Exon17	c.1999C>T	p.R667*	rs147281563	0.0013	0.000203	stopgain								1	1
1311359	GANC	15	C	T	42632022	42632022	Exon17	c.1999C>T	p.R667*	rs147281563	0.0013	0.000203	stopgain								1	1
607792	GANC	15	C	T	42632022	42632022	Exon17	c.1999C>T	p.R667*	rs147281563	0.0013	0.000203	stopgain								1	1
434500	GANC	15	C	T	42632022	42632022	Exon17	c.1999C>T	p.R667*	rs147281563	0.0013	0.000203	stopgain								0	0
1047071	GANC	15	C	T	42632022	42632022	Exon17	c.1999C>T	p.R667*	rs147281563	0.0013	0.000203	stopgain								0	0
214910	GANC	15	C	T	42632022	42632022	Exon17	c.1999C>T	p.R667*	rs147281563	0.0013	0.000203	stopgain								1	1
901058	GANC	15	G	T	42632037	42632037	Exon17	c.2014G>T	p.E672*	rs765471120		5.5e-05	stopgain								1	1
275700	GANC	15	G	A	42632062	42632062	Exon17	c.2039G>A	p.W680*	rs200834293		0.000295	stopgain								1	1
349695	GANC	15	G	A	42632062	42632062	Exon17	c.2039G>A	p.W680*	rs200834293		0.000295	stopgain								1	1
280794	GANC	15	G	A	42632062	42632062	Exon17	c.2039G>A	p.W680*	rs200834293		0.000295	stopgain								1	1
1310635	GANC	15	G	A	42632953	42632953	Exon18	c.2152+1G>A					splicing	7.23	-0.95	1.1314					1	1
298257	GTF2H4	6	C	T	30876910	30876910	Exon2	c.97C>T	p.R33*				stopgain								1	1
438532	GTF2H4	6	G	A	30877211	30877211	Exon3	c.138-1G>A					splicing	10.01	1.26	0.874126					0	0
720402	GTF2H4	6	G	T	30877719	30877719	Exon4	c.253G>T	p.E85*				stopgain								1	1
1184115	GTF2H4	6	T	C	30879925	30879925	Exon10	c.958+2T>C					splicing	8.48	0.73	0.913915					0	0
1057070	GTF2H4	6	-	C	30881103	30881097	Exon13	c.1155dupC	p.P385fs	rs767828251			fs_ins								0	0
663006	GTF2H4	6	-	C	30881103	30881097	Exon13	c.1155dupC	p.P385fs	rs767828251			fs_ins								0	0
469885	GTF2H4	6	G	A	30881130	30881130	Exon13	c.1182G>A	p.W394*				stopgain								1	1
1296022	KNTC1	12	A	G	123014738	123014738	Exon2	c.128A>G	p.K43R				nonsyn	5.56	0.91	0.836331	0.024	0.297	-1.65	BEN	1	1
772126	KNTC1	12	T	C	123023003	123023003	Exon4	c.366+2T>C					splicing	5.55	-2.2	1.3964					1	1
448600	KNTC1	12	T	-	123028788	123028786	Exon8	c.641delT	p.L214*				stopgain								1	1
1292820	KNTC1	12	G	A	123032005	123032005	Exon11	c.860G>A	p.W287*	rs200333356		2e-05	stopgain								0	0
796633	KNTC1	12	A	G	123035864	123035864	Exon14	c.1087-2A>G		rs201380611	0		splicing	9.23	1.27	0.862405					0	0
538036	KNTC1	12	C	A	123035877	123035877	Exon14	c.1098C>A	p.Y366*	rs369157449		9.2e-05	stopgain								0	0
581632	KNTC1	12	A	G	123035992	123035992	Exon15	c.1131-13A>G					splicing	5	1.5	0.7					1	1
611273	KNTC1	12	G	-	123036205	123036205	Exon16	c.1234delG	p.A412fs	rs779320224		1.8e-05	fs_del								1	1
199451	KNTC1	12	T	C	123042058	123042058	Exon17	c.1398+2T>C					splicing	9.8	2.05	0.790816					1	1
236449	KNTC1	12	G	A	123042188	123042188	Exon18	c.1440G>A	p.W480*				stopgain								1	1
516440	KNTC1	12	G	A	123042237	123042237	Exon18	c.1488+1G>A					splicing	8.1	-0.08	1.00988					1
904969	KNTC1	12	T	-	123047218	123047214	Exon20	c.1576delT	p.Y526fs				fs_del								1	1
1117526	KNTC1	12	-	A	123057566	123057564	Exon25	c.2102dupA	p.K701fs	rs747962174			fs_ins								1	1
891401	KNTC1	12	T	C	123060195	123060195	Exon28	c.2486+2T>C					splicing	7.61	-0.15	1.01971					1	1
312019	KNTC1	12	AG	-	123060418	123060414	Exon29	c.2558_2559delAG	p.E853fs				fs_del								0	0
1097768	KNTC1	12	A	G	123065216	123065216	Exon33	c.2981A>G	p.Q994R				nonsyn	7.82	4.58	0.414322	0.003	0.999	-2.23	PROB	0	0
198650	KNTC1	12	A	G	123072424	123072424	Exon39	c.3894+3A>G		rs779451118			splicing	7.98	2.02	0.746867					1	1
278597	KNTC1	12	G	T	123089424	123089424	Exon50	c.5176G>T	p.D1726Y	rs772711216			nonsyn	3.96	0.97	0.75505	0.007	0.966	-3.93	PROB	1	1
803224	KNTC1	12	C	T	123089481	123089481	Exon50	c.5233C>T	p.R1745*				stopgain								0	0
1289005	KNTC1	12	C	T	123099610	123099610	Exon56	c.5950C>T	p.Q1984*	rs764170655			stopgain								0	0
746576	KNTC1	12	C	T	123099610	123099610	Exon56	c.5950C>T	p.Q1984*	rs764170655			stopgain								0	0
509038	KNTC1	12	A	G	123103027	123103027	Exon59	c.6086-2A>G					splicing	9.36	1.4	0.850427					1
345915	KNTC1	12	-	T	123105044	123105043	Exon60	c.6168dupT	p.D2056fs				fs_ins								0	0
1043419	KNTC1	12	-	T	123109199	123109198	Exon63	c.6570dupT	p.P2190fs				fs_ins								1	1
1025904	KNTC1	12	-	C	123109204	123109202	Exon63	c.6575dupC	p.P2192fs				fs_ins								0	0
818849	LIG4	13	G	A	108861177	108861177	Exon2	c.2440C>T	p.R814*	rs104894419	0	7.4e-05	stopgain								1	1
508556	LIG4	13	C	A	108861246	108861246	Exon2	c.2371G>T	p.E791*				stopgain								1	1
910980	LIG4	13	TCTTA	-	108861866	108861862	Exon2	c.1751_1755delTAAGA	p.I584fs	rs770128720			fs_del								0	0
1299036	LIG4	13	TCTTA	-	108861866	108861862	Exon2	c.1751_1755delTAAGA	p.I584fs	rs770128720			fs_del								0	0
1299953	LIG4	13	TCTTT	-	108861869	108861867	Exon2	c.1746_1750delAAAGA	p.E582fs	rs759829934		0.00011	fs_del								0	0
201189	LIG4	13	TCTTT	-	108861869	108861867	Exon2	c.1746_1750delAAAGA	p.E582fs	rs759829934		0.00011	fs_del								1	1
319029	LIG4	13	TCTTT	-	108861869	108861867	Exon2	c.1746_1750delAAAGA	p.E582fs	rs759829934		0.00011	fs_del								1	1
1075633	LIG4	13	TCTTT	-	108861869	108861867	Exon2	c.1746_1750delAAAGA	p.E582fs	rs759829934		0.00011	fs_del								1	1
1298874	LIG4	13	GA	-	108862111	108862104	Exon2	c.1512_1513delTC	p.S504fs				fs_del								1	1
501961	LIG4	13	TCTTT	-	108862343	108862342	Exon2	c.1271_1275delAAAGA	p.K424fs	rs772226399		0.00011	fs_del								1	1
240427	LIG4	13	TCTTT	-	108862343	108862342	Exon2	c.1271_1275delAAAGA	p.K424fs	rs772226399		0.00011	fs_del								1	1
517113	LIG4	13	TCTTT	-	108862343	108862342	Exon2	c.1271_1275delAAAGA	p.K424fs	rs772226399		0.00011	fs_del								1	1
372741	LIG4	13	TCTTT	-	108862343	108862342	Exon2	c.1271_1275delAAAGA	p.K424fs	rs772226399		0.00011	fs_del								0	0
834241	LIG4	13	G	-	108863135	108863135	Exon2	c.482delC	p.A161fs				fs_del								1	1
439000	LIG4	13	G	A	108863544	108863544	Exon2	c.73C>T	p.R25*	rs753883369			stopgain								0	0
1339567	MKNK2	19	G	C	2041206	2041206	Exon12	c.946-3C>G					splicing	11.22	2.02	0.819964					0	0
577533	MKNK2	19	-	G	2042432	2042431	Exon10	c.744dupC	p.T249fs				fs_ins								1	1
731497	MKNK2	19	C	T	2046180	2046180	Exon5	c.339+5G>A					splicing	7.93	2.93	0.630517					0	0
533819	MKNK2	19	C	-	2046254	2046250	Exon5	c.274delG	p.E92fs				fs_del								0	0
488174	MMRN1	4	A	-	90816437	90816435	Exon1	c.315delA	p.K105fs				fs_del								0	0
296804	MMRN1	4	CA	-	90816595	90816592	Exon1	c.473_474delCA	p.T158fs				fs_del								1
904116	MMRN1	4	T	-	90833151	90833150	Exon3	c.800delT	p.L267fs				fs_del								0	0
1136271	MMRN1	4	A	G	90833204	90833204	Exon3	c.850+3A>G					splicing	5.99	2.13	0.644407					0	0
1111798	MMRN1	4	A	G	90844317	90844317	Exon4	c.851-2A>G		rs200640234		0.00024	splicing	10.12	2.17	0.785573					0	0
786899	MMRN1	4	C	T	90849005	90849005	Exon5	c.1015C>T	p.Q339*				stopgain								0	0
734751	MMRN1	4	G	A	90849120	90849120	Exon5	c.1129+1G>A		rs773773371			splicing	8.38	0.19	0.977327					1	1
444491	MMRN1	4	T	A	90856337	90856337	Exon6	c.1506T>A	p.Y502*				stopgain								1	1
497122	MMRN1	4	C	T	90856497	90856497	Exon6	c.1666C>T	p.Q556*	rs755388051		1.8e-05	stopgain								0	0
1262396	MMRN1	4	A	-	90857477	90857472	Exon6	c.2646delA	p.K882fs	rs765234820		3.7e-05	fs_del								0	0
969375	MMRN1	4	C	T	90857709	90857709	Exon6	c.2878C>T	p.Q960*				stopgain								1	1
547007	MMRN1	4	C	T	90857709	90857709	Exon6	c.2878C>T	p.Q960*				stopgain								1	1
1023065	MMRN1	4	-	T	90874194	90874188	Exon8	c.3312dupT	p.F1104fs				fs_ins								1	1
677487	MMRN1	4	T	-	90874530	90874530	Exon8	c.3648delT	p.P1216fs	rs765802353		0.000168	fs_del								1	1
498561	MMRN1	4	T	-	90874530	90874530	Exon8	c.3648delT	p.P1216fs	rs765802353		0.000168	fs_del								0	0
269871	MMRN1	4	T	-	90874530	90874530	Exon8	c.3648delT	p.P1216fs	rs765802353		0.000168	fs_del								1	1
1262335	MMRN1	4	T	-	90874530	90874530	Exon8	c.3648delT	p.P1216fs	rs765802353		0.000168	fs_del								0	0
1200230	MMRN1	4	T	-	90874530	90874530	Exon8	c.3648delT	p.P1216fs	rs765802353		0.000168	fs_del								0	0
1173189	MMRN1	4	T	-	90874530	90874530	Exon8	c.3648delT	p.P1216fs	rs765802353		0.000168	fs_del								0	0
741197	NAT10	11	A	-	34135296	34135296	Exon5	c.406delA	p.R136fs				fs_del								1	1
1282148	NAT10	11	T	-	34135319	34135319	Exon5	c.429delT	p.G143fs	rs763429728		5.5e-05	fs_del								0	0
376815	NAT10	11	G	A	34139846	34139846	Exon7	c.672+5G>A					splicing	10.9	4.89	0.551376					0	0
1048811	NAT10	11	A	G	34139941	34139941	Exon8	c.673-2A>G		rs201239458			splicing	10.17	2.21	0.782694					0	0
542042	NAT10	11	G	T	34145864	34145864	Exon11	c.1024G>T	p.E342*				stopgain								0	0
1128587	NAT10	11	C	T	34145873	34145873	Exon11	c.1033C>T	p.Q345*				stopgain								0	0
378225	NAT10	11	T	C	34153770	34153770	Exon15	c.1617+2T>C					splicing	9.01	1.26	0.860155					0	0
1279904	NAT10	11	TCTG	-	34154632	34154632	Exon16	c.1677_1680delTCTG	p.L559fs	rs756786027		1.8e-05	fs_del								1	1
355077	NAT10	11	CCTCCCG	-	34154636	34154635	Exon16	c.1681_1687delCCTCCCG	p.P561fs				fs_del								0	0
411886	NAT10	11	A	G	34154688	34154688	Exon16	c.1733A>G	p.Q578R				nonsyn	8.73	4.4	0.495991	0	1	-3.87	PROB	1	1
556444	NAT10	11	C	T	34155917	34155917	Exon17	c.1786C>T	p.R596*	rs370862984		7.4e-05	stopgain								1	1
540091	NAT10	11	C	T	34155917	34155917	Exon17	c.1786C>T	p.R596*	rs370862984		7.4e-05	stopgain								0	0
369259	NAT10	11	C	T	34155917	34155917	Exon17	c.1786C>T	p.R596*	rs370862984		7.4e-05	stopgain								1	1
508230	NAT10	11	T	C	34158575	34158575	Exon21	c.2211+2T>C					splicing	10.9	3.14	0.711927					1	1
1281311	NAT10	11	G	-	34162093	34162089	Exon24	c.2566delG	p.D856fs				fs_del								0	0
836985	NAT10	11	G	A	34165021	34165021	Exon28	c.2915G>A	p.W972*	rs148378865		1.9e-05	stopgain								1	1
759120	NAT10	11	A	G	34167629	34167629	Exon29	c.2970-2A>G		rs147192524		0.000399	splicing	6.85	-1.11	1.16204					1	1
275575	NAT10	11	A	G	34167629	34167629	Exon29	c.2970-2A>G		rs147192524		0.000399	splicing	6.85	-1.11	1.16204					0	0
288661	NAT10	11	A	G	34167629	34167629	Exon29	c.2970-2A>G		rs147192524		0.000399	splicing	6.85	-1.11	1.16204					0	0
343740	NAT10	11	C	T	34167659	34167659	Exon29	c.2998C>T	p.Q1000*	rs767159751		2.5e-05	stopgain								0	0
724235	NAT10	11	-	A	34167721	34167718	Exon29	c.3060dupA	p.K1020fs	rs369711679		0.001514	fs_ins								1	1
1065369	NAT10	11	-	A	34167721	34167718	Exon29	c.3060dupA	p.K1020fs	rs369711679		0.001514	fs_ins								0	0
912939	NAT10	11	-	A	34167721	34167718	Exon29	c.3060dupA	p.K1020fs	rs369711679		0.001514	fs_ins								0	0
432620	NAT10	11	-	A	34167721	34167718	Exon29	c.3060dupA	p.K1020fs	rs369711679		0.001514	fs_ins								0	0
468724	NAT10	11	-	A	34167721	34167718	Exon29	c.3060dupA	p.K1020fs	rs369711679		0.001514	fs_ins								1	1
1128905	NAT10	11	-	A	34167721	34167718	Exon29	c.3060dupA	p.K1020fs	rs369711679		0.001514	fs_ins								0	0
775181	NAT10	11	-	A	34167721	34167718	Exon29	c.3060dupA	p.K1020fs	rs369711679		0.001514	fs_ins								0	0
1137829	NAT10	11	-	A	34167721	34167718	Exon29	c.3060dupA	p.K1020fs	rs369711679		0.001514	fs_ins								1	1
1279194	NAT10	11	-	A	34167721	34167718	Exon29	c.3060dupA	p.K1020fs	rs369711679		0.001514	fs_ins								1	1
1215812	NAT10	11	-	A	34167721	34167718	Exon29	c.3060dupA	p.K1020fs	rs369711679		0.001514	fs_ins								0	0
286769	NAT10	11	-	A	34167721	34167718	Exon29	c.3060dupA	p.K1020fs	rs369711679		0.001514	fs_ins								0	0
902983	NAT10	11	-	A	34167721	34167718	Exon29	c.3060dupA	p.K1020fs	rs369711679		0.001514	fs_ins								1	1
1013154	OSGIN1	16	G	A	83993002	83993002	Exon3	c.204+1G>A					splicing	8.56	0.38	0.955608					0	0
513907	OSGIN1	16	T	-	83994266	83994264	Exon4	c.297delT	p.F99fs				fs_del								1	1
604113	OSGIN1	16	A	-	83998699	83998699	Exon6	c.521delA	p.D174fs				fs_del								0	0
380983	OSGIN1	16	G	-	83998790	83998786	Exon6	c.612delG	p.G204fs				fs_del								0	0
959188	OSGIN1	16	ACAGGCAC	-	83998914	83998913	Exon6	c.736_743delACAGGCAC	p.T246fs				fs_del								1	1
895885	OSGIN1	16	C	-	83998933	83998931	Exon6	c.755delC	p.P252fs				fs_del								1	1
254394	OSGIN1	16	C	A	83999099	83999099	Exon6	c.921C>A	p.Y307*				stopgain								0	0
734184	OSGIN1	16	C	T	83999160	83999160	Exon6	c.982C>T	p.Q328*	rs775668302			stopgain								1	1
1321850	OSGIN1	16	C	T	83999160	83999160	Exon6	c.982C>T	p.Q328*	rs775668302			stopgain								0	0
498286	OSGIN1	16	C	-	83999168	83999166	Exon6	c.990delC	p.P330fs				fs_del								0	0
391767	OSGIN1	16	C	T	83999202	83999202	Exon6	c.1024C>T	p.Q342*				stopgain								1
1080314	PAK4	19	C	T	39663807	39663807	Exon5	c.454C>T	p.R152*	rs755902447			stopgain								0	0
599645	PAK4	19	G	T	39664215	39664215	Exon6	c.664-1G>T		rs766892844			splicing	12.49	3.9	0.68775					0	0
520595	PAK4	19	G	A	39667312	39667312	Exon9	c.1442G>A	p.W481*				stopgain								1	1
520670	PAK4	19	C	T	39669202	39669202	Exon11	c.1759C>T	p.Q587*				stopgain								1	1
200417	PALB2	16	G	C	23614792	23614792	Exon13	c.3549C>G	p.Y1183*	rs118203998		1.8e-05	stopgain								1	1
1165890	PALB2	16	G	T	23614792	23614792	Exon13	c.3549C>A	p.Y1183*				stopgain								1	1
1137903	PALB2	16	A	-	23614861	23614858	Exon13	c.3483delT	p.F1161fs			1.8e-05	fs_del								0	0
959525	PALB2	16	G	A	23619279	23619279	Exon12	c.3256C>T	p.R1086*	rs587776527		1.8e-05	stopgain								1	1
335899	PALB2	16	G	A	23619279	23619279	Exon12	c.3256C>T	p.R1086*	rs587776527		1.8e-05	stopgain								1	1
1003594	PALB2	16	G	A	23619279	23619279	Exon12	c.3256C>T	p.R1086*	rs587776527		1.8e-05	stopgain								0	0
488389	PALB2	16	C	G	23632678	23632678	Exon10	c.3113+5G>C		rs876659463			splicing	8.72	3.53	0.595183					0	0
1334346	PALB2	16	C	T	23632683	23632683	Exon10	c.3113G>A	p.W1038*	rs180177132		1.8e-05	stopgain								0	0
648782	PALB2	16	C	T	23632683	23632683	Exon10	c.3113G>A	p.W1038*	rs180177132		1.8e-05	stopgain								1	1
477355	PALB2	16	C	T	23632683	23632683	Exon10	c.3113G>A	p.W1038*	rs180177132		1.8e-05	stopgain								0	0
945508	PALB2	16	C	T	23632683	23632683	Exon10	c.3113G>A	p.W1038*	rs180177132		1.8e-05	stopgain								1	1
1171271	PALB2	16	C	A	23637556	23637556	Exon7	c.2748+1G>T		rs753153576		1.8e-05	splicing	11.08	2.57	0.768051					1	1
1317274	PALB2	16	AA	-	23637579	23637577	Exon7	c.2727_2728delTT	p.L909fs	rs730881869			fs_del								1	1
369651	PALB2	16	C	G	23640525	23640525	Exon6	c.2586G>C	p.K862N	rs876658279			nonsyn	6.8	1.06	0.844118	0.003	1	-4.27	PROB	1	1
815839	PALB2	16	-	T	23641151	23641149	Exon5	c.2325dupA	p.F776fs	rs876659997			fs_ins								1	1
1315174	PALB2	16	GA	-	23641179	23641178	Exon5	c.2296_2297delTC	p.S766fs	rs876658170			fs_del								0	0
1132039	PALB2	16	-	T	23641530	23641527	Exon5	c.1947dupA	p.E650fs				fs_ins								1	1
758098	PALB2	16	C	G	23641791	23641791	Exon5	c.1685-1G>C					splicing	11.15	3.09	0.72287					1	1
634300	PALB2	16	A	-	23646278	23646275	Exon4	c.1592delT	p.L531fs	rs180177102		5.5e-05	fs_del								1	1
984009	PALB2	16	C	-	23646552	23646550	Exon4	c.1317delG	p.G439fs	rs515726067			fs_del								1	1
1155814	PALB2	16	TAACA	-	23646639	23646636	Exon4	c.1227_1231delTGTTA	p.Y409fs				fs_del								1	1
262282	PALB2	16	GA	-	23647106	23647106	Exon4	c.760_761delTC	p.S254fs				fs_del								1	1
312613	PALB2	16	TT	-	23647347	23647344	Exon4	c.522_523delAA	p.K174fs	rs875989789			fs_del								1	1
1319931	PALB2	16	TC	-	23647358	23647357	Exon4	c.509_510delGA	p.R170fs	rs515726123		3.7e-05	fs_del								1	1
375079	PALB2	16	TC	-	23647358	23647357	Exon4	c.509_510delGA	p.R170fs	rs515726123		3.7e-05	fs_del								0	0
298415	PALB2	16	TC	-	23647358	23647357	Exon4	c.509_510delGA	p.R170fs	rs515726123		3.7e-05	fs_del								1	1
1055784	PALB2	16	TC	-	23647358	23647357	Exon4	c.509_510delGA	p.R170fs	rs515726123		3.7e-05	fs_del								0	0
392234	PALB2	16	TC	-	23647358	23647357	Exon4	c.509_510delGA	p.R170fs	rs515726123		3.7e-05	fs_del								1
1312529	PALB2	16	ACAA	-	23649211	23649207	Exon3	c.172_175delTTGT	p.L58fs	rs180177143		1.8e-05	fs_del								1	1
405613	PALB2	16	ACAA	-	23649211	23649207	Exon3	c.172_175delTTGT	p.L58fs	rs180177143		1.8e-05	fs_del								1	1
1186303	PARP1	1	C	T	226549164	226549164	Exon23	c.3042G>A	p.W1014*				stopgain								0	0
908423	PARP1	1	AT	-	226551644	226551644	Exon20	c.2785_2786delAT	p.M929fs	rs750742507		1.8e-05	fs_del								0	0
1106587	PARP1	1	C	T	226553654	226553654	Exon18	c.2505+1G>A					splicing	5.46	-2.72	1.49817					0	0
1253387	PARP1	1	-	T	226553691	226553689	Exon18	c.2470dupA	p.T824fs	rs755002973		3.7e-05	fs_ins								0	0
580760	PARP1	1	-	T	226553691	226553689	Exon18	c.2470dupA	p.T824fs	rs755002973		3.7e-05	fs_ins								1
1252660	PARP1	1	TC	-	226553743	226553740	Exon18	c.2419_2420delGA	p.D807fs				fs_del								0	0
352383	PARP1	1	C	T	226574124	226574124	Exon6	c.737G>A	p.W246*				stopgain								1	1
293920	PARP1	1	T	C	226574145	226574145	Exon6	c.718-2A>G					splicing	9.4	1.45	0.845745					1
298038	PARP1	1	T	-	226576401	226576396	Exon5	c.678delA	p.K226fs				fs_del								1
469958	PARP1	1	C	G	226578111	226578111	Exon4	c.617G>C	p.G206A				nonsyn	5.37	1.59	0.703911	0.148	0.017	-0.95	BEN	1	1
1251457	PARP1	1	A	-	226578256	226578256	Exon4	c.472delT	p.Y158fs				fs_del								1	1
529890	PARP1	1	C	T	226595506	226595506	Exon1	c.120+5G>A					splicing	9.13	4.95	0.457831					0	0
521722	PARP1	1	G	A	226595513	226595513	Exon1	c.118C>T	p.Q40*				stopgain								1	1
747729	PHF20L1	8	A	-	133790094	133790092	Exon2	c.20delA	p.N7fs				fs_del								0	0
964048	PHF20L1	8	G	-	133806694	133806692	Exon3	c.122delG	p.G41fs				fs_del								1	1
394890	PHF20L1	8	A	G	133811339	133811339	Exon6	c.430-2A>G					splicing	7.37	-0.58	1.0787					1	1
766467	PHF20L1	8	G	A	133826881	133826881	Exon10	c.931-1G>A					splicing	6.4	-2.35	1.36719					0	0
526536	PHF20L1	8	C	T	133851805	133851805	Exon18	c.2365C>T	p.Q789*				stopgain								1	1
839862	PIK3C2G	12	-	T	18435207	18435201	Exon2	c.192dupT	p.F64fs				fs_ins								1	1
237326	PIK3C2G	12	-	T	18435207	18435201	Exon2	c.192dupT	p.F64fs				fs_ins								1	1
1126990	PIK3C2G	12	A	-	18435525	18435525	Exon2	c.510delA	p.G170fs				fs_del								1	1
684353	PIK3C2G	12	C	A	18435554	18435554	Exon2	c.539C>A	p.S180*	rs202060045	0	0.000148	stopgain								0	0
756046	PIK3C2G	12	C	A	18435554	18435554	Exon2	c.539C>A	p.S180*	rs202060045	0	0.000148	stopgain								0	0
251540	PIK3C2G	12	C	A	18435554	18435554	Exon2	c.539C>A	p.S180*	rs202060045	0	0.000148	stopgain								0	0
337607	PIK3C2G	12	T	-	18467000	18467000	Exon6	c.1137+2_1137+2delT					splicing	10.57	-1.12	1.10596					1	1
1296458	PIK3C2G	12	A	C	18496259	18496259	Exon10	c.1396-2A>C					splicing	8.7	0.66	0.924138					0	0
302300	PIK3C2G	12	G	A	18534815	18534815	Exon13	c.1872+1G>A					splicing	10.86	2.68	0.753223					1
497132	PIK3C2G	12	G	A	18544191	18544191	Exon14	c.2003+5G>A					splicing	8.59	0.41	0.95227					0	0
982106	PIK3C2G	12	G	A	18552583	18552583	Exon15	c.2004-10G>A		rs182905938	0.0026	0.004344	splicing	8.6	3.37	0.60814					1	1
1285163	PIK3C2G	12	G	A	18552583	18552583	Exon15	c.2004-10G>A		rs182905938	0.0026	0.004344	splicing	8.6	3.37	0.60814					0	0
1297338	PIK3C2G	12	G	A	18552583	18552583	Exon15	c.2004-10G>A		rs182905938	0.0026	0.004344	splicing	8.6	3.37	0.60814					1	1
616026	PIK3C2G	12	G	A	18552583	18552583	Exon15	c.2004-10G>A		rs182905938	0.0026	0.004344	splicing	8.6	3.37	0.60814					0	0
792359	PIK3C2G	12	G	A	18552583	18552583	Exon15	c.2004-10G>A		rs182905938	0.0026	0.004344	splicing	8.6	3.37	0.60814					1	1
231465	PIK3C2G	12	G	A	18552583	18552583	Exon15	c.2004-10G>A		rs182905938	0.0026	0.004344	splicing	8.6	3.37	0.60814					0	0
517768	PIK3C2G	12	G	A	18552583	18552583	Exon15	c.2004-10G>A		rs182905938	0.0026	0.004344	splicing	8.6	3.37	0.60814					1	1
1295913	PIK3C2G	12	G	A	18552583	18552583	Exon15	c.2004-10G>A		rs182905938	0.0026	0.004344	splicing	8.6	3.37	0.60814					1	1
1288816	PIK3C2G	12	G	A	18552583	18552583	Exon15	c.2004-10G>A		rs182905938	0.0026	0.004344	splicing	8.6	3.37	0.60814					0	0
213724	PIK3C2G	12	G	A	18552583	18552583	Exon15	c.2004-10G>A		rs182905938	0.0026	0.004344	splicing	8.6	3.37	0.60814					0	0
466635	PIK3C2G	12	G	A	18552583	18552583	Exon15	c.2004-10G>A		rs182905938	0.0026	0.004344	splicing	8.6	3.37	0.60814					1	1
687530	PIK3C2G	12	G	A	18552583	18552583	Exon15	c.2004-10G>A		rs182905938	0.0026	0.004344	splicing	8.6	3.37	0.60814					0	0
883685	PIK3C2G	12	G	A	18552583	18552583	Exon15	c.2004-10G>A		rs182905938	0.0026	0.004344	splicing	8.6	3.37	0.60814					1	1
1293582	PIK3C2G	12	G	A	18552583	18552583	Exon15	c.2004-10G>A		rs182905938	0.0026	0.004344	splicing	8.6	3.37	0.60814					1	1
1293520	PIK3C2G	12	G	A	18552583	18552583	Exon15	c.2004-10G>A		rs182905938	0.0026	0.004344	splicing	8.6	3.37	0.60814					0	0
555159	PIK3C2G	12	G	A	18552583	18552583	Exon15	c.2004-10G>A		rs182905938	0.0026	0.004344	splicing	8.6	3.37	0.60814					1	1
205218	PIK3C2G	12	G	A	18552583	18552583	Exon15	c.2004-10G>A		rs182905938	0.0026	0.004344	splicing	8.6	3.37	0.60814					1	1
756654	PIK3C2G	12	G	A	18552583	18552583	Exon15	c.2004-10G>A		rs182905938	0.0026	0.004344	splicing	8.6	3.37	0.60814					0	0
268691	PIK3C2G	12	G	A	18552583	18552583	Exon15	c.2004-10G>A		rs182905938	0.0026	0.004344	splicing	8.6	3.37	0.60814					1	1
1161027	PIK3C2G	12	G	A	18552583	18552583	Exon15	c.2004-10G>A		rs182905938	0.0026	0.004344	splicing	8.6	3.37	0.60814					0	0
1293035	PIK3C2G	12	G	A	18552583	18552583	Exon15	c.2004-10G>A		rs182905938	0.0026	0.004344	splicing	8.6	3.37	0.60814					0	0
805159	PIK3C2G	12	G	A	18552583	18552583	Exon15	c.2004-10G>A		rs182905938	0.0026	0.004344	splicing	8.6	3.37	0.60814					0	0
229452	PIK3C2G	12	G	A	18552583	18552583	Exon15	c.2004-10G>A		rs182905938	0.0026	0.004344	splicing	8.6	3.37	0.60814					0	0
1290132	PIK3C2G	12	G	A	18552583	18552583	Exon15	c.2004-10G>A		rs182905938	0.0026	0.004344	splicing	8.6	3.37	0.60814					1	1
923178	PIK3C2G	12	G	A	18552583	18552583	Exon15	c.2004-10G>A		rs182905938	0.0026	0.004344	splicing	8.6	3.37	0.60814					1	1
741709	PIK3C2G	12	G	A	18552583	18552583	Exon15	c.2004-10G>A		rs182905938	0.0026	0.004344	splicing	8.6	3.37	0.60814					0	0
826751	PIK3C2G	12	G	A	18552583	18552583	Exon15	c.2004-10G>A		rs182905938	0.0026	0.004344	splicing	8.6	3.37	0.60814					1	1
680368	PIK3C2G	12	G	A	18552583	18552583	Exon15	c.2004-10G>A		rs182905938	0.0026	0.004344	splicing	8.6	3.37	0.60814					1	1
361496	PIK3C2G	12	G	A	18552583	18552583	Exon15	c.2004-10G>A		rs182905938	0.0026	0.004344	splicing	8.6	3.37	0.60814					1	1
412688	PIK3C2G	12	G	A	18552583	18552583	Exon15	c.2004-10G>A		rs182905938	0.0026	0.004344	splicing	8.6	3.37	0.60814					1	1
1148630	PIK3C2G	12	G	A	18552583	18552583	Exon15	c.2004-10G>A		rs182905938	0.0026	0.004344	splicing	8.6	3.37	0.60814					0	0
866388	PIK3C2G	12	G	A	18552583	18552583	Exon15	c.2004-10G>A		rs182905938	0.0026	0.004344	splicing	8.6	3.37	0.60814					1	1
1067229	PIK3C2G	12	G	A	18552583	18552583	Exon15	c.2004-10G>A		rs182905938	0.0026	0.004344	splicing	8.6	3.37	0.60814					0	0
983958	PIK3C2G	12	G	A	18552583	18552583	Exon15	c.2004-10G>A		rs182905938	0.0026	0.004344	splicing	8.6	3.37	0.60814					1	1
1282509	PIK3C2G	12	G	A	18552583	18552583	Exon15	c.2004-10G>A		rs182905938	0.0026	0.004344	splicing	8.6	3.37	0.60814					0	0
1297204	PIK3C2G	12	G	A	18552583	18552583	Exon15	c.2004-10G>A		rs182905938	0.0026	0.004344	splicing	8.6	3.37	0.60814					0	0
247350	PIK3C2G	12	G	A	18552583	18552583	Exon15	c.2004-10G>A		rs182905938	0.0026	0.004344	splicing	8.6	3.37	0.60814					0	0
1288374	PIK3C2G	12	G	A	18552583	18552583	Exon15	c.2004-10G>A		rs182905938	0.0026	0.004344	splicing	8.6	3.37	0.60814					0	0
1284409	PIK3C2G	12	G	A	18552583	18552583	Exon15	c.2004-10G>A		rs182905938	0.0026	0.004344	splicing	8.6	3.37	0.60814					0	0
955292	PIK3C2G	12	G	A	18552583	18552583	Exon15	c.2004-10G>A		rs182905938	0.0026	0.004344	splicing	8.6	3.37	0.60814					1	1
724510	PIK3C2G	12	G	A	18552583	18552583	Exon15	c.2004-10G>A		rs182905938	0.0026	0.004344	splicing	8.6	3.37	0.60814					1	1
304749	PIK3C2G	12	G	A	18552583	18552583	Exon15	c.2004-10G>A		rs182905938	0.0026	0.004344	splicing	8.6	3.37	0.60814					0	0
406282	PIK3C2G	12	G	A	18552583	18552583	Exon15	c.2004-10G>A		rs182905938	0.0026	0.004344	splicing	8.6	3.37	0.60814					1	1
266884	PIK3C2G	12	G	A	18552583	18552583	Exon15	c.2004-10G>A		rs182905938	0.0026	0.004344	splicing	8.6	3.37	0.60814					1	1
1126747	PIK3C2G	12	G	A	18552583	18552583	Exon15	c.2004-10G>A		rs182905938	0.0026	0.004344	splicing	8.6	3.37	0.60814					0	0
881858	PIK3C2G	12	G	A	18552583	18552583	Exon15	c.2004-10G>A		rs182905938	0.0026	0.004344	splicing	8.6	3.37	0.60814					1	1
1052548	PIK3C2G	12	G	A	18552583	18552583	Exon15	c.2004-10G>A		rs182905938	0.0026	0.004344	splicing	8.6	3.37	0.60814					0	0
892391	PIK3C2G	12	G	A	18552583	18552583	Exon15	c.2004-10G>A		rs182905938	0.0026	0.004344	splicing	8.6	3.37	0.60814					1	1
709037	PIK3C2G	12	G	A	18552583	18552583	Exon15	c.2004-10G>A		rs182905938	0.0026	0.004344	splicing	8.6	3.37	0.60814					0	0
1101452	PIK3C2G	12	G	A	18552583	18552583	Exon15	c.2004-10G>A		rs182905938	0.0026	0.004344	splicing	8.6	3.37	0.60814					1	1
722389	PIK3C2G	12	G	A	18552583	18552583	Exon15	c.2004-10G>A		rs182905938	0.0026	0.004344	splicing	8.6	3.37	0.60814					0	0
351489	PIK3C2G	12	G	A	18552583	18552583	Exon15	c.2004-10G>A		rs182905938	0.0026	0.004344	splicing	8.6	3.37	0.60814					1	1
715546	PIK3C2G	12	G	A	18552583	18552583	Exon15	c.2004-10G>A		rs182905938	0.0026	0.004344	splicing	8.6	3.37	0.60814					1
464914	PIK3C2G	12	G	A	18552583	18552583	Exon15	c.2004-10G>A		rs182905938	0.0026	0.004344	splicing	8.6	3.37	0.60814					1	1
869363	PIK3C2G	12	G	A	18552583	18552583	Exon15	c.2004-10G>A		rs182905938	0.0026	0.004344	splicing	8.6	3.37	0.60814					0	0
973370	PIK3C2G	12	G	A	18552583	18552583	Exon15	c.2004-10G>A		rs182905938	0.0026	0.004344	splicing	8.6	3.37	0.60814					1	1
868034	PIK3C2G	12	G	A	18552583	18552583	Exon15	c.2004-10G>A		rs182905938	0.0026	0.004344	splicing	8.6	3.37	0.60814					1	1
678179	PIK3C2G	12	G	A	18552583	18552583	Exon15	c.2004-10G>A		rs182905938	0.0026	0.004344	splicing	8.6	3.37	0.60814					1	1
1066641	PIK3C2G	12	G	A	18552583	18552583	Exon15	c.2004-10G>A		rs182905938	0.0026	0.004344	splicing	8.6	3.37	0.60814					0	0
1160933	PIK3C2G	12	G	A	18552583	18552583	Exon15	c.2004-10G>A		rs182905938	0.0026	0.004344	splicing	8.6	3.37	0.60814					0	0
597814	PIK3C2G	12	G	A	18552583	18552583	Exon15	c.2004-10G>A		rs182905938	0.0026	0.004344	splicing	8.6	3.37	0.60814					0	0
748169	PIK3C2G	12	G	A	18552583	18552583	Exon15	c.2004-10G>A		rs182905938	0.0026	0.004344	splicing	8.6	3.37	0.60814					0	0
1284277	PIK3C2G	12	G	A	18552583	18552583	Exon15	c.2004-10G>A		rs182905938	0.0026	0.004344	splicing	8.6	3.37	0.60814					0	0
310876	PIK3C2G	12	G	A	18552583	18552583	Exon15	c.2004-10G>A		rs182905938	0.0026	0.004344	splicing	8.6	3.37	0.60814					0	0
1130258	PIK3C2G	12	G	A	18552583	18552583	Exon15	c.2004-10G>A		rs182905938	0.0026	0.004344	splicing	8.6	3.37	0.60814					1	1
319387	PIK3C2G	12	G	A	18552583	18552583	Exon15	c.2004-10G>A		rs182905938	0.0026	0.004344	splicing	8.6	3.37	0.60814					1	1
678599	PIK3C2G	12	G	A	18552583	18552583	Exon15	c.2004-10G>A		rs182905938	0.0026	0.004344	splicing	8.6	3.37	0.60814					1	1
1201818	PIK3C2G	12	G	A	18552583	18552583	Exon15	c.2004-10G>A		rs182905938	0.0026	0.004344	splicing	8.6	3.37	0.60814					0	0
255823	PIK3C2G	12	G	A	18552583	18552583	Exon15	c.2004-10G>A		rs182905938	0.0026	0.004344	splicing	8.6	3.37	0.60814					0	0
412109	PIK3C2G	12	G	A	18552583	18552583	Exon15	c.2004-10G>A		rs182905938	0.0026	0.004344	splicing	8.6	3.37	0.60814					1	1
796484	PIK3C2G	12	G	A	18552583	18552583	Exon15	c.2004-10G>A		rs182905938	0.0026	0.004344	splicing	8.6	3.37	0.60814					0	0
704365	PIK3C2G	12	G	A	18552583	18552583	Exon15	c.2004-10G>A		rs182905938	0.0026	0.004344	splicing	8.6	3.37	0.60814					1	1
561626	PIK3C2G	12	G	A	18552583	18552583	Exon15	c.2004-10G>A		rs182905938	0.0026	0.004344	splicing	8.6	3.37	0.60814					0	0
1062375	PIK3C2G	12	G	A	18552583	18552583	Exon15	c.2004-10G>A		rs182905938	0.0026	0.004344	splicing	8.6	3.37	0.60814					1	1
1189787	PIK3C2G	12	G	A	18552583	18552583	Exon15	c.2004-10G>A		rs182905938	0.0026	0.004344	splicing	8.6	3.37	0.60814					0	0
1121278	PIK3C2G	12	G	A	18552583	18552583	Exon15	c.2004-10G>A		rs182905938	0.0026	0.004344	splicing	8.6	3.37	0.60814					1	1
220537	PIK3C2G	12	G	A	18552583	18552583	Exon15	c.2004-10G>A		rs182905938	0.0026	0.004344	splicing	8.6	3.37	0.60814					1	1
560512	PIK3C2G	12	G	A	18552583	18552583	Exon15	c.2004-10G>A		rs182905938	0.0026	0.004344	splicing	8.6	3.37	0.60814					0	0
1155747	PIK3C2G	12	G	A	18552583	18552583	Exon15	c.2004-10G>A		rs182905938	0.0026	0.004344	splicing	8.6	3.37	0.60814					1	1
470017	PIK3C2G	12	G	A	18552583	18552583	Exon15	c.2004-10G>A		rs182905938	0.0026	0.004344	splicing	8.6	3.37	0.60814					1	1
318278	PIK3C2G	12	G	A	18552583	18552583	Exon15	c.2004-10G>A		rs182905938	0.0026	0.004344	splicing	8.6	3.37	0.60814					1	1
670910	PIK3C2G	12	G	A	18552583	18552583	Exon15	c.2004-10G>A		rs182905938	0.0026	0.004344	splicing	8.6	3.37	0.60814					1	1
1151406	PIK3C2G	12	G	A	18552583	18552583	Exon15	c.2004-10G>A		rs182905938	0.0026	0.004344	splicing	8.6	3.37	0.60814					0	0
593991	PIK3C2G	12	G	A	18552583	18552583	Exon15	c.2004-10G>A		rs182905938	0.0026	0.004344	splicing	8.6	3.37	0.60814					0	0
639517	PIK3C2G	12	G	A	18552583	18552583	Exon15	c.2004-10G>A		rs182905938	0.0026	0.004344	splicing	8.6	3.37	0.60814					0	0
1241164	PIK3C2G	12	G	A	18552583	18552583	Exon15	c.2004-10G>A		rs182905938	0.0026	0.004344	splicing	8.6	3.37	0.60814					0	0
1296779	PIK3C2G	12	G	A	18552583	18552583	Exon15	c.2004-10G>A		rs182905938	0.0026	0.004344	splicing	8.6	3.37	0.60814					0	0
1067297	PIK3C2G	12	G	A	18552583	18552583	Exon15	c.2004-10G>A		rs182905938	0.0026	0.004344	splicing	8.6	3.37	0.60814					0	0
565545	PIK3C2G	12	G	A	18552583	18552583	Exon15	c.2004-10G>A		rs182905938	0.0026	0.004344	splicing	8.6	3.37	0.60814					0	0
1290279	PIK3C2G	12	G	A	18552583	18552583	Exon15	c.2004-10G>A		rs182905938	0.0026	0.004344	splicing	8.6	3.37	0.60814					1	1
313818	PIK3C2G	12	G	A	18552583	18552583	Exon15	c.2004-10G>A		rs182905938	0.0026	0.004344	splicing	8.6	3.37	0.60814					1	1
766709	PIK3C2G	12	G	A	18552583	18552583	Exon15	c.2004-10G>A		rs182905938	0.0026	0.004344	splicing	8.6	3.37	0.60814					0	0
1194505	PIK3C2G	12	G	A	18552583	18552583	Exon15	c.2004-10G>A		rs182905938	0.0026	0.004344	splicing	8.6	3.37	0.60814					0	0
1130911	PIK3C2G	12	G	A	18552583	18552583	Exon15	c.2004-10G>A		rs182905938	0.0026	0.004344	splicing	8.6	3.37	0.60814					1	1
456769	PIK3C2G	12	G	A	18552583	18552583	Exon15	c.2004-10G>A		rs182905938	0.0026	0.004344	splicing	8.6	3.37	0.60814					1	1
1162088	PIK3C2G	12	G	A	18552583	18552583	Exon15	c.2004-10G>A		rs182905938	0.0026	0.004344	splicing	8.6	3.37	0.60814					1	1
634354	PIK3C2G	12	C	G	18573864	18573864	Exon16	c.2193-11C>G					splicing	4.45	0.07	0.98427					1	1
384712	PIK3C2G	12	-	AGCA	18576948	18576944	Exon17	c.2353_2356dupAGCA	p.I786fs				fs_ins								0	0
513059	PIK3C2G	12	T	-	18641505	18641505	Exon18	c.2504delT	p.I835fs	rs765216023		0.000144	fs_del								1	1
568356	PIK3C2G	12	T	-	18641505	18641505	Exon18	c.2504delT	p.I835fs	rs765216023		0.000144	fs_del								1	1
775574	PIK3C2G	12	T	-	18641505	18641505	Exon18	c.2504delT	p.I835fs	rs765216023		0.000144	fs_del								0	0
532141	PIK3C2G	12	T	-	18641505	18641505	Exon18	c.2504delT	p.I835fs	rs765216023		0.000144	fs_del								0	0
1109409	PIK3C2G	12	G	-	18641532	18641532	Exon18	c.2531delG	p.R844fs			2.3e-05	fs_del								0	0
606899	PIK3C2G	12	C	G	18649003	18649003	Exon20	c.2678C>G	p.S893*	rs199637233		0.001708	stopgain								0	0
848534	PIK3C2G	12	C	G	18649003	18649003	Exon20	c.2678C>G	p.S893*	rs199637233		0.001708	stopgain								1	1
1293595	PIK3C2G	12	C	G	18649003	18649003	Exon20	c.2678C>G	p.S893*	rs199637233		0.001708	stopgain								0	0
1131931	PIK3C2G	12	C	G	18649003	18649003	Exon20	c.2678C>G	p.S893*	rs199637233		0.001708	stopgain								1	1
1061692	PIK3C2G	12	C	G	18649003	18649003	Exon20	c.2678C>G	p.S893*	rs199637233		0.001708	stopgain								1	1
1074521	PIK3C2G	12	C	G	18649003	18649003	Exon20	c.2678C>G	p.S893*	rs199637233		0.001708	stopgain								1	1
1110467	PIK3C2G	12	C	G	18649003	18649003	Exon20	c.2678C>G	p.S893*	rs199637233		0.001708	stopgain								0	0
820942	PIK3C2G	12	C	G	18649003	18649003	Exon20	c.2678C>G	p.S893*	rs199637233		0.001708	stopgain								1	1
600484	PIK3C2G	12	C	G	18649003	18649003	Exon20	c.2678C>G	p.S893*	rs199637233		0.001708	stopgain								1
879601	PIK3C2G	12	G	A	18658260	18658260	Exon23	c.3065G>A	p.W1022*	rs202039578	0		stopgain								1	1
1286613	PIK3C2G	12	G	A	18658260	18658260	Exon23	c.3065G>A	p.W1022*	rs202039578	0		stopgain								1	1
422641	PIK3C2G	12	TG	-	18658266	18658261	Exon23	c.3071_3072delTG	p.V1024fs	rs745621198		2.3e-05	fs_del								0	0
1146601	PIK3C2G	12	TG	-	18658266	18658261	Exon23	c.3071_3072delTG	p.V1024fs	rs745621198		2.3e-05	fs_del								1	1
956353	PIK3C2G	12	C	T	18691094	18691094	Exon24	c.3205C>T	p.R1069*	rs201586034	0.0013	1.8e-05	stopgain								1	1
1023104	PIK3C2G	12	C	T	18691094	18691094	Exon24	c.3205C>T	p.R1069*	rs201586034	0.0013	1.8e-05	stopgain								1	1
820249	PIK3C2G	12	C	G	18691129	18691129	Exon24	c.3240C>G	p.Y1080*				stopgain								1	1
237969	PIK3C2G	12	A	-	18691152	18691148	Exon24	c.3263delA	p.N1088fs	rs551745518		0.001015	fs_del								1	1
636181	PIK3C2G	12	A	-	18691152	18691148	Exon24	c.3263delA	p.N1088fs	rs551745518		0.001015	fs_del								1
925414	PIK3C2G	12	A	-	18691152	18691148	Exon24	c.3263delA	p.N1088fs	rs551745518		0.001015	fs_del								1	1
601217	PIK3C2G	12	A	-	18691152	18691148	Exon24	c.3263delA	p.N1088fs	rs551745518		0.001015	fs_del								1	1
1296320	PIK3C2G	12	A	-	18691152	18691148	Exon24	c.3263delA	p.N1088fs	rs551745518		0.001015	fs_del								0	0
423626	PIK3C2G	12	A	-	18691152	18691148	Exon24	c.3263delA	p.N1088fs	rs551745518		0.001015	fs_del								0	0
589198	PIK3C2G	12	A	-	18691152	18691148	Exon24	c.3263delA	p.N1088fs	rs551745518		0.001015	fs_del								1	1
265122	PIK3C2G	12	A	-	18691152	18691148	Exon24	c.3263delA	p.N1088fs	rs551745518		0.001015	fs_del								1	1
1045778	PIK3C2G	12	A	-	18691152	18691148	Exon24	c.3263delA	p.N1088fs	rs551745518		0.001015	fs_del								1	1
299857	PIK3C2G	12	A	-	18691152	18691148	Exon24	c.3263delA	p.N1088fs	rs551745518		0.001015	fs_del								1	1
1288788	PIK3C2G	12	A	-	18691152	18691148	Exon24	c.3263delA	p.N1088fs	rs551745518		0.001015	fs_del								0	0
877993	PIK3C2G	12	A	-	18691152	18691148	Exon24	c.3263delA	p.N1088fs	rs551745518		0.001015	fs_del								0	0
943273	PIK3C2G	12	A	-	18691152	18691148	Exon24	c.3263delA	p.N1088fs	rs551745518		0.001015	fs_del								1	1
1294993	PIK3C2G	12	A	-	18691152	18691148	Exon24	c.3263delA	p.N1088fs	rs551745518		0.001015	fs_del								0	0
802120	PIK3C2G	12	A	-	18691152	18691148	Exon24	c.3263delA	p.N1088fs	rs551745518		0.001015	fs_del								0	0
534950	PIK3C2G	12	A	-	18691152	18691148	Exon24	c.3263delA	p.N1088fs	rs551745518		0.001015	fs_del								0	0
819254	PIK3C2G	12	A	-	18691152	18691148	Exon24	c.3263delA	p.N1088fs	rs551745518		0.001015	fs_del								1	1
318797	PIK3C2G	12	A	-	18691152	18691148	Exon24	c.3263delA	p.N1088fs	rs551745518		0.001015	fs_del								1	1
507250	PIK3C2G	12	A	-	18691152	18691148	Exon24	c.3263delA	p.N1088fs	rs551745518		0.001015	fs_del								1	1
711685	PIK3C2G	12	A	-	18691152	18691148	Exon24	c.3263delA	p.N1088fs	rs551745518		0.001015	fs_del								1
1287489	PIK3C2G	12	A	-	18691152	18691148	Exon24	c.3263delA	p.N1088fs	rs551745518		0.001015	fs_del								0	0
928009	PIK3C2G	12	A	-	18691152	18691148	Exon24	c.3263delA	p.N1088fs	rs551745518		0.001015	fs_del								1	1
457540	PIK3C2G	12	A	-	18691152	18691148	Exon24	c.3263delA	p.N1088fs	rs551745518		0.001015	fs_del								1
671372	PIK3C2G	12	A	-	18691152	18691148	Exon24	c.3263delA	p.N1088fs	rs551745518		0.001015	fs_del								0	0
1115495	PIK3C2G	12	A	-	18691152	18691148	Exon24	c.3263delA	p.N1088fs	rs551745518		0.001015	fs_del								1	1
1287812	PIK3C2G	12	A	-	18691152	18691148	Exon24	c.3263delA	p.N1088fs	rs551745518		0.001015	fs_del								0	0
1059908	PIK3C2G	12	A	-	18691152	18691148	Exon24	c.3263delA	p.N1088fs	rs551745518		0.001015	fs_del								1	1
786104	PIK3C2G	12	A	-	18691152	18691148	Exon24	c.3263delA	p.N1088fs	rs551745518		0.001015	fs_del								0	0
1295967	PIK3C2G	12	A	-	18691152	18691148	Exon24	c.3263delA	p.N1088fs	rs551745518		0.001015	fs_del								1	1
708340	PIK3C2G	12	A	-	18691152	18691148	Exon24	c.3263delA	p.N1088fs	rs551745518		0.001015	fs_del								0	0
531644	PIK3C2G	12	A	-	18691152	18691148	Exon24	c.3263delA	p.N1088fs	rs551745518		0.001015	fs_del								0	0
1031190	PIK3C2G	12	A	-	18691152	18691148	Exon24	c.3263delA	p.N1088fs	rs551745518		0.001015	fs_del								1	1
1290314	PIK3C2G	12	A	-	18691152	18691148	Exon24	c.3263delA	p.N1088fs	rs551745518		0.001015	fs_del								0	0
804437	PIK3C2G	12	A	-	18691152	18691148	Exon24	c.3263delA	p.N1088fs	rs551745518		0.001015	fs_del								0	0
484805	PIK3C2G	12	A	-	18691152	18691148	Exon24	c.3263delA	p.N1088fs	rs551745518		0.001015	fs_del								0	0
268338	PIK3C2G	12	A	-	18691152	18691148	Exon24	c.3263delA	p.N1088fs	rs551745518		0.001015	fs_del								1	1
1021304	PIK3C2G	12	A	-	18691152	18691148	Exon24	c.3263delA	p.N1088fs	rs551745518		0.001015	fs_del								1	1
860694	PIK3C2G	12	A	-	18691152	18691148	Exon24	c.3263delA	p.N1088fs	rs551745518		0.001015	fs_del								1	1
890505	PIK3C2G	12	A	-	18691152	18691148	Exon24	c.3263delA	p.N1088fs	rs551745518		0.001015	fs_del								1	1
1069273	PIK3C2G	12	A	-	18691152	18691148	Exon24	c.3263delA	p.N1088fs	rs551745518		0.001015	fs_del								0	0
930869	PIK3C2G	12	A	-	18691152	18691148	Exon24	c.3263delA	p.N1088fs	rs551745518		0.001015	fs_del								1	1
1286930	PIK3C2G	12	G	-	18691247	18691246	Exon24	c.3357+1_3357+1delG		rs767679467			splicing	11.01	-16.06	2.45867					1	1
573309	PIK3C2G	12	GAAAG	-	18715647	18715643	Exon26	c.3478_3482delGAAAG	p.E1160fs	rs761114683		8.3e-05	fs_del								0	0
568770	PIK3C2G	12	GAAAG	-	18715647	18715643	Exon26	c.3478_3482delGAAAG	p.E1160fs	rs761114683		8.3e-05	fs_del								1	1
757490	PIK3C2G	12	G	A	18715827	18715827	Exon26	c.3657+1G>A		rs187352063	0.0026	0.004423	splicing	8.62	0.44	0.948956					1	1
357641	PIK3C2G	12	G	A	18715827	18715827	Exon26	c.3657+1G>A		rs187352063	0.0026	0.004423	splicing	8.62	0.44	0.948956					0	0
826963	PIK3C2G	12	G	A	18715827	18715827	Exon26	c.3657+1G>A		rs187352063	0.0026	0.004423	splicing	8.62	0.44	0.948956					1	1
693781	PIK3C2G	12	G	A	18715827	18715827	Exon26	c.3657+1G>A		rs187352063	0.0026	0.004423	splicing	8.62	0.44	0.948956					0	0
672982	PIK3C2G	12	G	A	18715827	18715827	Exon26	c.3657+1G>A		rs187352063	0.0026	0.004423	splicing	8.62	0.44	0.948956					0	0
1140607	PIK3C2G	12	G	A	18715827	18715827	Exon26	c.3657+1G>A		rs187352063	0.0026	0.004423	splicing	8.62	0.44	0.948956					1	1
1287553	PIK3C2G	12	G	A	18715827	18715827	Exon26	c.3657+1G>A		rs187352063	0.0026	0.004423	splicing	8.62	0.44	0.948956					1	1
795021	PIK3C2G	12	G	A	18715827	18715827	Exon26	c.3657+1G>A		rs187352063	0.0026	0.004423	splicing	8.62	0.44	0.948956					0	0
530983	PIK3C2G	12	G	A	18715827	18715827	Exon26	c.3657+1G>A		rs187352063	0.0026	0.004423	splicing	8.62	0.44	0.948956					0	0
368412	PIK3C2G	12	G	A	18715827	18715827	Exon26	c.3657+1G>A		rs187352063	0.0026	0.004423	splicing	8.62	0.44	0.948956					1	1
862288	PIK3C2G	12	G	A	18715827	18715827	Exon26	c.3657+1G>A		rs187352063	0.0026	0.004423	splicing	8.62	0.44	0.948956					1	1
654935	PIK3C2G	12	G	A	18715827	18715827	Exon26	c.3657+1G>A		rs187352063	0.0026	0.004423	splicing	8.62	0.44	0.948956					1	1
424505	PIK3C2G	12	G	A	18715827	18715827	Exon26	c.3657+1G>A		rs187352063	0.0026	0.004423	splicing	8.62	0.44	0.948956					0	0
921402	PIK3C2G	12	G	A	18715827	18715827	Exon26	c.3657+1G>A		rs187352063	0.0026	0.004423	splicing	8.62	0.44	0.948956					0	0
1290111	PIK3C2G	12	G	A	18715827	18715827	Exon26	c.3657+1G>A		rs187352063	0.0026	0.004423	splicing	8.62	0.44	0.948956					0	0
1231112	PIK3C2G	12	G	A	18715827	18715827	Exon26	c.3657+1G>A		rs187352063	0.0026	0.004423	splicing	8.62	0.44	0.948956					0	0
712640	PIK3C2G	12	G	A	18715827	18715827	Exon26	c.3657+1G>A		rs187352063	0.0026	0.004423	splicing	8.62	0.44	0.948956					1	1
1088453	PIK3C2G	12	G	A	18715827	18715827	Exon26	c.3657+1G>A		rs187352063	0.0026	0.004423	splicing	8.62	0.44	0.948956					1	1
475844	PIK3C2G	12	G	A	18715827	18715827	Exon26	c.3657+1G>A		rs187352063	0.0026	0.004423	splicing	8.62	0.44	0.948956					1	1
1288646	PIK3C2G	12	G	A	18715827	18715827	Exon26	c.3657+1G>A		rs187352063	0.0026	0.004423	splicing	8.62	0.44	0.948956					1	1
402901	PIK3C2G	12	G	A	18715827	18715827	Exon26	c.3657+1G>A		rs187352063	0.0026	0.004423	splicing	8.62	0.44	0.948956					1
1291729	PIK3C2G	12	G	A	18715827	18715827	Exon26	c.3657+1G>A		rs187352063	0.0026	0.004423	splicing	8.62	0.44	0.948956					1	1
228497	PIK3C2G	12	G	A	18715827	18715827	Exon26	c.3657+1G>A		rs187352063	0.0026	0.004423	splicing	8.62	0.44	0.948956					0	0
1293823	PIK3C2G	12	G	A	18715827	18715827	Exon26	c.3657+1G>A		rs187352063	0.0026	0.004423	splicing	8.62	0.44	0.948956					0	0
1287979	PIK3C2G	12	G	A	18715827	18715827	Exon26	c.3657+1G>A		rs187352063	0.0026	0.004423	splicing	8.62	0.44	0.948956					1	1
1226186	PIK3C2G	12	G	A	18715827	18715827	Exon26	c.3657+1G>A		rs187352063	0.0026	0.004423	splicing	8.62	0.44	0.948956					0	0
1292754	PIK3C2G	12	G	A	18715827	18715827	Exon26	c.3657+1G>A		rs187352063	0.0026	0.004423	splicing	8.62	0.44	0.948956					1	1
898674	PIK3C2G	12	G	A	18715827	18715827	Exon26	c.3657+1G>A		rs187352063	0.0026	0.004423	splicing	8.62	0.44	0.948956					1	1
635021	PIK3C2G	12	G	A	18715827	18715827	Exon26	c.3657+1G>A		rs187352063	0.0026	0.004423	splicing	8.62	0.44	0.948956					1	1
282819	PIK3C2G	12	G	A	18715827	18715827	Exon26	c.3657+1G>A		rs187352063	0.0026	0.004423	splicing	8.62	0.44	0.948956					1	1
1287378	PIK3C2G	12	G	A	18715827	18715827	Exon26	c.3657+1G>A		rs187352063	0.0026	0.004423	splicing	8.62	0.44	0.948956					0	0
736172	PIK3C2G	12	G	A	18715827	18715827	Exon26	c.3657+1G>A		rs187352063	0.0026	0.004423	splicing	8.62	0.44	0.948956					0	0
661076	PIK3C2G	12	G	A	18715827	18715827	Exon26	c.3657+1G>A		rs187352063	0.0026	0.004423	splicing	8.62	0.44	0.948956					0	0
495610	PIK3C2G	12	G	A	18715827	18715827	Exon26	c.3657+1G>A		rs187352063	0.0026	0.004423	splicing	8.62	0.44	0.948956					0	0
706057	PIK3C2G	12	G	A	18715827	18715827	Exon26	c.3657+1G>A		rs187352063	0.0026	0.004423	splicing	8.62	0.44	0.948956					1	1
707211	PIK3C2G	12	G	A	18715827	18715827	Exon26	c.3657+1G>A		rs187352063	0.0026	0.004423	splicing	8.62	0.44	0.948956					0	0
770003	PIK3C2G	12	G	A	18715827	18715827	Exon26	c.3657+1G>A		rs187352063	0.0026	0.004423	splicing	8.62	0.44	0.948956					1	1
505911	PIK3C2G	12	G	A	18715827	18715827	Exon26	c.3657+1G>A		rs187352063	0.0026	0.004423	splicing	8.62	0.44	0.948956					0	0
767626	PIK3C2G	12	G	A	18715827	18715827	Exon26	c.3657+1G>A		rs187352063	0.0026	0.004423	splicing	8.62	0.44	0.948956					0	0
264543	PIK3C2G	12	G	A	18715827	18715827	Exon26	c.3657+1G>A		rs187352063	0.0026	0.004423	splicing	8.62	0.44	0.948956					1	1
886984	PIK3C2G	12	G	A	18715827	18715827	Exon26	c.3657+1G>A		rs187352063	0.0026	0.004423	splicing	8.62	0.44	0.948956					0	0
898352	PIK3C2G	12	G	A	18715827	18715827	Exon26	c.3657+1G>A		rs187352063	0.0026	0.004423	splicing	8.62	0.44	0.948956					1
500246	PIK3C2G	12	G	A	18715827	18715827	Exon26	c.3657+1G>A		rs187352063	0.0026	0.004423	splicing	8.62	0.44	0.948956					0	0
643174	PIK3C2G	12	G	A	18715827	18715827	Exon26	c.3657+1G>A		rs187352063	0.0026	0.004423	splicing	8.62	0.44	0.948956					1	1
435049	PIK3C2G	12	G	A	18715827	18715827	Exon26	c.3657+1G>A		rs187352063	0.0026	0.004423	splicing	8.62	0.44	0.948956					0	0
582015	PIK3C2G	12	G	A	18715827	18715827	Exon26	c.3657+1G>A		rs187352063	0.0026	0.004423	splicing	8.62	0.44	0.948956					1
585005	PIK3C2G	12	G	A	18715827	18715827	Exon26	c.3657+1G>A		rs187352063	0.0026	0.004423	splicing	8.62	0.44	0.948956					0	0
864515	PIK3C2G	12	G	A	18715827	18715827	Exon26	c.3657+1G>A		rs187352063	0.0026	0.004423	splicing	8.62	0.44	0.948956					1	1
548989	PIK3C2G	12	G	A	18715827	18715827	Exon26	c.3657+1G>A		rs187352063	0.0026	0.004423	splicing	8.62	0.44	0.948956					1	1
192175	PIK3C2G	12	G	A	18715827	18715827	Exon26	c.3657+1G>A		rs187352063	0.0026	0.004423	splicing	8.62	0.44	0.948956					0	0
531432	PIK3C2G	12	G	A	18715827	18715827	Exon26	c.3657+1G>A		rs187352063	0.0026	0.004423	splicing	8.62	0.44	0.948956					0	0
726054	PIK3C2G	12	G	A	18715827	18715827	Exon26	c.3657+1G>A		rs187352063	0.0026	0.004423	splicing	8.62	0.44	0.948956					1	1
191305	PIK3C2G	12	G	A	18715827	18715827	Exon26	c.3657+1G>A		rs187352063	0.0026	0.004423	splicing	8.62	0.44	0.948956					0	0
615082	PIK3C2G	12	G	A	18715827	18715827	Exon26	c.3657+1G>A		rs187352063	0.0026	0.004423	splicing	8.62	0.44	0.948956					1
339243	PIK3C2G	12	G	A	18715827	18715827	Exon26	c.3657+1G>A		rs187352063	0.0026	0.004423	splicing	8.62	0.44	0.948956					0	0
393197	PIK3C2G	12	G	A	18715827	18715827	Exon26	c.3657+1G>A		rs187352063	0.0026	0.004423	splicing	8.62	0.44	0.948956					1
643500	PIK3C2G	12	G	A	18715827	18715827	Exon26	c.3657+1G>A		rs187352063	0.0026	0.004423	splicing	8.62	0.44	0.948956					1	1
1294572	PIK3C2G	12	G	A	18715827	18715827	Exon26	c.3657+1G>A		rs187352063	0.0026	0.004423	splicing	8.62	0.44	0.948956					0	0
696567	PIK3C2G	12	G	A	18715827	18715827	Exon26	c.3657+1G>A		rs187352063	0.0026	0.004423	splicing	8.62	0.44	0.948956					0	0
248390	PIK3C2G	12	G	A	18715827	18715827	Exon26	c.3657+1G>A		rs187352063	0.0026	0.004423	splicing	8.62	0.44	0.948956					0	0
1290850	PIK3C2G	12	G	A	18715827	18715827	Exon26	c.3657+1G>A		rs187352063	0.0026	0.004423	splicing	8.62	0.44	0.948956					0	0
637288	PIK3C2G	12	G	A	18715827	18715827	Exon26	c.3657+1G>A		rs187352063	0.0026	0.004423	splicing	8.62	0.44	0.948956					1	1
1058432	PIK3C2G	12	G	A	18715827	18715827	Exon26	c.3657+1G>A		rs187352063	0.0026	0.004423	splicing	8.62	0.44	0.948956					1	1
655610	PIK3C2G	12	G	A	18715827	18715827	Exon26	c.3657+1G>A		rs187352063	0.0026	0.004423	splicing	8.62	0.44	0.948956					1	1
1289014	PIK3C2G	12	G	A	18715827	18715827	Exon26	c.3657+1G>A		rs187352063	0.0026	0.004423	splicing	8.62	0.44	0.948956					0	0
490565	PIK3C2G	12	G	A	18715827	18715827	Exon26	c.3657+1G>A		rs187352063	0.0026	0.004423	splicing	8.62	0.44	0.948956					0	0
1193928	PIK3C2G	12	G	A	18715827	18715827	Exon26	c.3657+1G>A		rs187352063	0.0026	0.004423	splicing	8.62	0.44	0.948956					0	0
993192	PIK3C2G	12	G	A	18715827	18715827	Exon26	c.3657+1G>A		rs187352063	0.0026	0.004423	splicing	8.62	0.44	0.948956					1	1
398261	PIK3C2G	12	G	A	18715827	18715827	Exon26	c.3657+1G>A		rs187352063	0.0026	0.004423	splicing	8.62	0.44	0.948956					1	1
839800	PIK3C2G	12	G	A	18715827	18715827	Exon26	c.3657+1G>A		rs187352063	0.0026	0.004423	splicing	8.62	0.44	0.948956					1	1
556141	PIK3C2G	12	G	A	18715827	18715827	Exon26	c.3657+1G>A		rs187352063	0.0026	0.004423	splicing	8.62	0.44	0.948956					1	1
929310	PIK3C2G	12	G	A	18715827	18715827	Exon26	c.3657+1G>A		rs187352063	0.0026	0.004423	splicing	8.62	0.44	0.948956					1	1
714208	PIK3C2G	12	G	A	18715827	18715827	Exon26	c.3657+1G>A		rs187352063	0.0026	0.004423	splicing	8.62	0.44	0.948956					1	1
528003	PIK3C2G	12	G	A	18715827	18715827	Exon26	c.3657+1G>A		rs187352063	0.0026	0.004423	splicing	8.62	0.44	0.948956					1	1
1195848	PIK3C2G	12	G	A	18715827	18715827	Exon26	c.3657+1G>A		rs187352063	0.0026	0.004423	splicing	8.62	0.44	0.948956					0	0
1176719	PIK3C2G	12	G	A	18715827	18715827	Exon26	c.3657+1G>A		rs187352063	0.0026	0.004423	splicing	8.62	0.44	0.948956					0	0
263625	PIK3C2G	12	G	A	18715827	18715827	Exon26	c.3657+1G>A		rs187352063	0.0026	0.004423	splicing	8.62	0.44	0.948956					1
336759	PIK3C2G	12	G	A	18715827	18715827	Exon26	c.3657+1G>A		rs187352063	0.0026	0.004423	splicing	8.62	0.44	0.948956					1	1
480726	PIK3C2G	12	G	A	18715827	18715827	Exon26	c.3657+1G>A		rs187352063	0.0026	0.004423	splicing	8.62	0.44	0.948956					0	0
610750	PIK3C2G	12	G	A	18715827	18715827	Exon26	c.3657+1G>A		rs187352063	0.0026	0.004423	splicing	8.62	0.44	0.948956					1	1
315429	PIK3C2G	12	G	A	18715827	18715827	Exon26	c.3657+1G>A		rs187352063	0.0026	0.004423	splicing	8.62	0.44	0.948956					1	1
502873	PIK3C2G	12	T	A	18716306	18716306	Exon27	c.3658-5T>A					splicing	8.48	4.56	0.462264					1	1
400437	PIK3C2G	12	C	T	18716407	18716407	Exon27	c.3754C>T	p.Q1252*				stopgain								1	1
827878	PIK3C2G	12	GTTAT	-	18719996	18719993	Exon28	c.3888+5_3888+9delGTTAT		rs749413914		1.9e-05	splicing	7.69	-5.81	1.75553					1	1
768843	PIK3C2G	12	T	C	18747505	18747505	Exon29	c.3964+2T>C					splicing	9.66	1.91	0.802277					1	1
1288255	PIK3C2G	12	T	-	18800853	18800853	Exon32	c.4229delT	p.M1410fs	rs755911064		4.5e-05	fs_del								1	1
1285495	POLE	12	-	C	133202348	133202346	Exon47	c.6541dupG	p.V2181fs				fs_ins								1	1
281935	POLE	12	C	T	133202698	133202698	Exon46	c.6531+5G>A		rs368538240			splicing	6.79	2.03	0.701031					0	0
225275	POLE	12	AG	-	133202717	133202715	Exon46	c.6518_6519delCT	p.S2173fs	rs774417192		0.000138	fs_del								0	0
589111	POLE	12	C	-	133202816	133202816	Exon46	c.6418delG	p.E2140fs			7.4e-05	fs_del								1	1
345829	POLE	12	C	T	133209250	133209250	Exon44	c.6136G>A	p.G2046R				nonsyn	8.69	4.44	0.489068	0.291	0.066	-2.22	BEN	0	0
1193672	POLE	12	C	T	133210836	133210836	Exon43	c.5940G>A	p.W1980*				stopgain								0	0
751982	POLE	12	AGAA	-	133212572	133212567	Exon42	c.5719_5722delTTCT	p.F1907fs				fs_del								1	1
768429	POLE	12	C	T	133214595	133214595	Exon41	c.5678+5G>A		rs779223088		7.4e-05	splicing	9.13	4.95	0.457831					0	0
521153	POLE	12	G	A	133214602	133214602	Exon41	c.5676C>T	p.S1892S				syn	9.13	5.42	0.406353					1	1
298084	POLE	12	G	T	133219542	133219542	Exon36	c.4592C>A	p.S1531*				stopgain								1
323775	POLE	12	-	G	133219564	133219561	Exon36	c.4572dupC	p.S1525fs				fs_ins								0	0
532155	POLE	12	C	-	133219819	133219819	Exon35	c.4542delG	p.V1514fs	rs878854874			fs_del								0	0
386575	POLE	12	C	A	133220062	133220062	Exon34	c.4375G>T	p.E1459*				stopgain								0	0
941556	POLE	12	-	A	133225561	133225560	Exon32	c.4103dupT	p.V1368fs				fs_ins								1	1
259852	POLE	12	C	-	133225916	133225915	Exon31	c.3982delG	p.D1328fs				fs_del								1	1
298006	POLE	12	G	A	133226265	133226265	Exon30	c.3793C>T	p.Q1265*				stopgain								1
516933	POLE	12	C	T	133226306	133226306	Exon30	c.3752G>A	p.W1251*				stopgain								1	1
510315	POLE	12	T	-	133233799	133233794	Exon29	c.3510delA	p.K1170fs				fs_del								1	1
782489	POLE	12	C	T	133238108	133238108	Exon24	c.2864+5G>A					splicing	4.3	-1.38	1.32093					1	1
1195523	POLE	12	-	G	133245030	133245023	Exon19	c.2091dupC	p.L698fs	rs767646338			fs_ins								0	0
427085	POLE	12	-	G	133245030	133245023	Exon19	c.2091dupC	p.L698fs	rs767646338			fs_ins								0	0
190435	POLE	12	-	G	133245030	133245023	Exon19	c.2091dupC	p.L698fs	rs767646338			fs_ins								0	0
514568	POLE	12	-	G	133245030	133245023	Exon19	c.2091dupC	p.L698fs	rs767646338			fs_ins								1	1
1007928	POLE	12	A	T	133245285	133245285	Exon18	c.1962T>A	p.C654*				stopgain								0	0
297989	POLE	12	T	C	133245527	133245527	Exon17	c.1795-2A>G					splicing	10.46	2.51	0.760038					1
267805	POLE	12	A	C	133248911	133248911	Exon16	c.1687-3T>G		rs148115738	0.0013		splicing	5.16	1.37	0.734496					1	1
240623	POLE	12	C	A	133249257	133249257	Exon15	c.1642G>T	p.E548*				stopgain								1	1
257894	POLE	12	G	T	133249282	133249282	Exon15	c.1617C>A	p.Y539*				stopgain								1
293890	POLE	12	G	T	133249282	133249282	Exon15	c.1617C>A	p.Y539*				stopgain								1
201643	POLE	12	G	-	133249351	133249348	Exon15	c.1551delC	p.P517fs				fs_del								1	1
520577	POLE	12	C	T	133252679	133252679	Exon10	c.1020+1G>A					splicing	10.28	2.1	0.79572					1	1
365114	POLE	12	A	T	133252716	133252716	Exon10	c.984T>A	p.Y328*				stopgain								1	1
469453	POLE	12	G	C	133252759	133252759	Exon10	c.941C>G	p.S314*	rs869312803			stopgain								1	1
802606	POLE	12	G	A	133253954	133253954	Exon8	c.796C>T	p.R266*	rs767666219		1.8e-05	stopgain								0	0
1187929	POLE	12	T	C	133256084	133256084	Exon6	c.577A>G	p.S193G	rs760588718			nonsyn	7.82	4.58	0.414322	0.039	0.011	-1.98	BEN	0	0
1297400	POLE	12	T	A	133263901	133263901	Exon1	c.1A>T	p.M1L	rs878854847			startloss				0	0	-1.53	BEN	0	0
891038	POLK	5	G	A	74842932	74842932	Exon2	c.85G>A	p.E29K	rs148960463	0.0026	0.002563	nonsyn				0.027	0.96	-2.31	PROB	1	1
371536	POLK	5	G	A	74842932	74842932	Exon2	c.85G>A	p.E29K	rs148960463	0.0026	0.002563	nonsyn				0.027	0.96	-2.31	PROB	1	1
862201	POLK	5	G	A	74842932	74842932	Exon2	c.85G>A	p.E29K	rs148960463	0.0026	0.002563	nonsyn				0.027	0.96	-2.31	PROB	1	1
914273	POLK	5	G	A	74842932	74842932	Exon2	c.85G>A	p.E29K	rs148960463	0.0026	0.002563	nonsyn				0.027	0.96	-2.31	PROB	0	0
1263708	POLK	5	G	A	74842932	74842932	Exon2	c.85G>A	p.E29K	rs148960463	0.0026	0.002563	nonsyn				0.027	0.96	-2.31	PROB	0	0
1231576	POLK	5	G	A	74842932	74842932	Exon2	c.85G>A	p.E29K	rs148960463	0.0026	0.002563	nonsyn				0.027	0.96	-2.31	PROB	0	0
184437	POLK	5	G	A	74842932	74842932	Exon2	c.85G>A	p.E29K	rs148960463	0.0026	0.002563	nonsyn				0.027	0.96	-2.31	PROB	0	0
942624	POLK	5	G	A	74842932	74842932	Exon2	c.85G>A	p.E29K	rs148960463	0.0026	0.002563	nonsyn				0.027	0.96	-2.31	PROB	1	1
459215	POLK	5	G	A	74842932	74842932	Exon2	c.85G>A	p.E29K	rs148960463	0.0026	0.002563	nonsyn				0.027	0.96	-2.31	PROB	1	1
370018	POLK	5	G	A	74842932	74842932	Exon2	c.85G>A	p.E29K	rs148960463	0.0026	0.002563	nonsyn				0.027	0.96	-2.31	PROB	1	1
1018413	POLK	5	G	A	74842932	74842932	Exon2	c.85G>A	p.E29K	rs148960463	0.0026	0.002563	nonsyn				0.027	0.96	-2.31	PROB	1	1
607809	POLK	5	G	A	74842932	74842932	Exon2	c.85G>A	p.E29K	rs148960463	0.0026	0.002563	nonsyn				0.027	0.96	-2.31	PROB	1	1
406103	POLK	5	G	A	74842932	74842932	Exon2	c.85G>A	p.E29K	rs148960463	0.0026	0.002563	nonsyn				0.027	0.96	-2.31	PROB	1	1
414331	POLK	5	G	A	74842932	74842932	Exon2	c.85G>A	p.E29K	rs148960463	0.0026	0.002563	nonsyn				0.027	0.96	-2.31	PROB	1	1
932911	POLK	5	G	A	74842932	74842932	Exon2	c.85G>A	p.E29K	rs148960463	0.0026	0.002563	nonsyn				0.027	0.96	-2.31	PROB	1	1
242865	POLK	5	G	A	74842932	74842932	Exon2	c.85G>A	p.E29K	rs148960463	0.0026	0.002563	nonsyn				0.027	0.96	-2.31	PROB	1	1
733014	POLK	5	G	A	74842932	74842932	Exon2	c.85G>A	p.E29K	rs148960463	0.0026	0.002563	nonsyn				0.027	0.96	-2.31	PROB	1	1
1263425	POLK	5	G	A	74842932	74842932	Exon2	c.85G>A	p.E29K	rs148960463	0.0026	0.002563	nonsyn				0.027	0.96	-2.31	PROB	1	1
633014	POLK	5	G	A	74842932	74842932	Exon2	c.85G>A	p.E29K	rs148960463	0.0026	0.002563	nonsyn				0.027	0.96	-2.31	PROB	0	0
1264090	POLK	5	G	A	74842932	74842932	Exon2	c.85G>A	p.E29K	rs148960463	0.0026	0.002563	nonsyn				0.027	0.96	-2.31	PROB	1	1
977916	POLK	5	G	A	74842932	74842932	Exon2	c.85G>A	p.E29K	rs148960463	0.0026	0.002563	nonsyn				0.027	0.96	-2.31	PROB	1	1
467200	POLK	5	G	A	74842932	74842932	Exon2	c.85G>A	p.E29K	rs148960463	0.0026	0.002563	nonsyn				0.027	0.96	-2.31	PROB	1	1
675672	POLK	5	G	A	74842932	74842932	Exon2	c.85G>A	p.E29K	rs148960463	0.0026	0.002563	nonsyn				0.027	0.96	-2.31	PROB	1	1
1264150	POLK	5	G	A	74842932	74842932	Exon2	c.85G>A	p.E29K	rs148960463	0.0026	0.002563	nonsyn				0.027	0.96	-2.31	PROB	0	0
727855	POLK	5	G	A	74842932	74842932	Exon2	c.85G>A	p.E29K	rs148960463	0.0026	0.002563	nonsyn				0.027	0.96	-2.31	PROB	1	1
815943	POLK	5	G	A	74842932	74842932	Exon2	c.85G>A	p.E29K	rs148960463	0.0026	0.002563	nonsyn				0.027	0.96	-2.31	PROB	1	1
1263271	POLK	5	G	A	74842932	74842932	Exon2	c.85G>A	p.E29K	rs148960463	0.0026	0.002563	nonsyn				0.027	0.96	-2.31	PROB	1	1
736723	POLK	5	G	A	74842932	74842932	Exon2	c.85G>A	p.E29K	rs148960463	0.0026	0.002563	nonsyn				0.027	0.96	-2.31	PROB	1	1
802689	POLK	5	G	A	74842932	74842932	Exon2	c.85G>A	p.E29K	rs148960463	0.0026	0.002563	nonsyn				0.027	0.96	-2.31	PROB	0	0
1262947	POLK	5	G	A	74842932	74842932	Exon2	c.85G>A	p.E29K	rs148960463	0.0026	0.002563	nonsyn				0.027	0.96	-2.31	PROB	1	1
470863	POLK	5	G	A	74842932	74842932	Exon2	c.85G>A	p.E29K	rs148960463	0.0026	0.002563	nonsyn				0.027	0.96	-2.31	PROB	1	1
1263592	POLK	5	G	A	74842932	74842932	Exon2	c.85G>A	p.E29K	rs148960463	0.0026	0.002563	nonsyn				0.027	0.96	-2.31	PROB	1	1
1107299	POLK	5	G	A	74842932	74842932	Exon2	c.85G>A	p.E29K	rs148960463	0.0026	0.002563	nonsyn				0.027	0.96	-2.31	PROB	0	0
1263487	POLK	5	G	A	74842932	74842932	Exon2	c.85G>A	p.E29K	rs148960463	0.0026	0.002563	nonsyn				0.027	0.96	-2.31	PROB	0	0
1263089	POLK	5	G	A	74842932	74842932	Exon2	c.85G>A	p.E29K	rs148960463	0.0026	0.002563	nonsyn				0.027	0.96	-2.31	PROB	0	0
897010	POLK	5	G	A	74842932	74842932	Exon2	c.85G>A	p.E29K	rs148960463	0.0026	0.002563	nonsyn				0.027	0.96	-2.31	PROB	1
1263999	POLK	5	G	A	74842932	74842932	Exon2	c.85G>A	p.E29K	rs148960463	0.0026	0.002563	nonsyn				0.027	0.96	-2.31	PROB	0	0
413796	POLK	5	G	A	74842932	74842932	Exon2	c.85G>A	p.E29K	rs148960463	0.0026	0.002563	nonsyn				0.027	0.96	-2.31	PROB	1
405556	POLK	5	G	A	74842932	74842932	Exon2	c.85G>A	p.E29K	rs148960463	0.0026	0.002563	nonsyn				0.027	0.96	-2.31	PROB	1	1
1061524	POLK	5	G	A	74842932	74842932	Exon2	c.85G>A	p.E29K	rs148960463	0.0026	0.002563	nonsyn				0.027	0.96	-2.31	PROB	1	1
468961	POLK	5	G	A	74842932	74842932	Exon2	c.85G>A	p.E29K	rs148960463	0.0026	0.002563	nonsyn				0.027	0.96	-2.31	PROB	1	1
1264079	POLK	5	G	A	74842932	74842932	Exon2	c.85G>A	p.E29K	rs148960463	0.0026	0.002563	nonsyn				0.027	0.96	-2.31	PROB	0	0
265153	POLK	5	G	A	74842932	74842932	Exon2	c.85G>A	p.E29K	rs148960463	0.0026	0.002563	nonsyn				0.027	0.96	-2.31	PROB	1	1
196245	POLK	5	G	A	74842932	74842932	Exon2	c.85G>A	p.E29K	rs148960463	0.0026	0.002563	nonsyn				0.027	0.96	-2.31	PROB	0	0
813231	POLK	5	G	A	74842932	74842932	Exon2	c.85G>A	p.E29K	rs148960463	0.0026	0.002563	nonsyn				0.027	0.96	-2.31	PROB	0	0
1264147	POLK	5	T	C	74865166	74865166	Exon4	c.257T>C	p.V86A				nonsyn	3.11	1.08	0.652733	0.243	0.897	-1.64	POSS	0	0
885408	POLK	5	A	-	74872719	74872716	Exon6	c.655delA	p.R219fs				fs_del								1	1
1264283	POLK	5	C	T	74877075	74877075	Exon7	c.736C>T	p.R246*	rs201034973	0.0013	0.000111	stopgain								1	1
794652	POLK	5	C	T	74892232	74892232	Exon13	c.1714C>T	p.R572*	rs200030625		5.6e-05	stopgain								0	0
502334	POLK	5	C	T	74892232	74892232	Exon13	c.1714C>T	p.R572*	rs200030625		5.6e-05	stopgain								1	1
237128	POLK	5	AT	-	74892506	74892506	Exon13	c.1988_1989delAT	p.H663fs	rs760872496			fs_del								1	1
497617	PSG6	19	G	A	43411773	43411773	Exon4	c.940C>T	p.R314*				stopgain								0	0
691537	PSG6	19	G	A	43411773	43411773	Exon4	c.940C>T	p.R314*				stopgain								1	1
810737	PSG6	19	G	A	43411854	43411854	Exon4	c.859C>T	p.R287*	rs372774102			stopgain								0	0
605829	PSG6	19	G	A	43411854	43411854	Exon4	c.859C>T	p.R287*	rs372774102			stopgain								0	0
805158	PSG6	19	G	A	43411854	43411854	Exon4	c.859C>T	p.R287*	rs372774102			stopgain								0	0
323034	PSG6	19	C	A	43411959	43411959	Exon4	c.754G>T	p.E252*				stopgain								0	0
793994	PSG6	19	A	G	43414726	43414726	Exon3	c.706+6T>C					splicing	8.93	4.32	0.516237					0	0
603763	PSG6	19	G	A	43420328	43420328	Exon2	c.376C>T	p.R126*	rs752118246		3.7e-05	stopgain								0	0
922305	PSG6	19	G	A	43420328	43420328	Exon2	c.376C>T	p.R126*	rs752118246		3.7e-05	stopgain								0	0
342425	PSG6	19	G	A	43420328	43420328	Exon2	c.376C>T	p.R126*	rs752118246		3.7e-05	stopgain								0	0
948763	PSG6	19	G	A	43420328	43420328	Exon2	c.376C>T	p.R126*	rs752118246		3.7e-05	stopgain								1	1
1105723	PSG6	19	G	A	43420415	43420415	Exon2	c.289C>T	p.R97*	rs112289603		0.000902	stopgain								0	0
827339	PSG6	19	G	A	43420415	43420415	Exon2	c.289C>T	p.R97*	rs112289603		0.000902	stopgain								1	1
272649	PSG6	19	G	A	43420415	43420415	Exon2	c.289C>T	p.R97*	rs112289603		0.000902	stopgain								1	1
1004036	PSG6	19	G	A	43420415	43420415	Exon2	c.289C>T	p.R97*	rs112289603		0.000902	stopgain								1	1
507236	PSG6	19	G	A	43420415	43420415	Exon2	c.289C>T	p.R97*	rs112289603		0.000902	stopgain								1	1
1339936	PSG6	19	G	A	43420415	43420415	Exon2	c.289C>T	p.R97*	rs112289603		0.000902	stopgain								0	0
545583	PSG6	19	G	A	43420415	43420415	Exon2	c.289C>T	p.R97*	rs112289603		0.000902	stopgain								1	1
785761	PSG6	19	G	A	43420415	43420415	Exon2	c.289C>T	p.R97*	rs112289603		0.000902	stopgain								0	0
1203937	PSG6	19	G	A	43420415	43420415	Exon2	c.289C>T	p.R97*	rs112289603		0.000902	stopgain								0	0
860190	PSG6	19	G	A	43420415	43420415	Exon2	c.289C>T	p.R97*	rs112289603		0.000902	stopgain								1	1
1191763	PSG6	19	G	A	43420415	43420415	Exon2	c.289C>T	p.R97*	rs112289603		0.000902	stopgain								0	0
920479	PSG6	19	G	A	43420415	43420415	Exon2	c.289C>T	p.R97*	rs112289603		0.000902	stopgain								0	0
708951	PSG6	19	G	A	43420415	43420415	Exon2	c.289C>T	p.R97*	rs112289603		0.000902	stopgain								0	0
886437	PSG6	19	G	A	43420415	43420415	Exon2	c.289C>T	p.R97*	rs112289603		0.000902	stopgain								1	1
696848	PSG6	19	G	A	43420415	43420415	Exon2	c.289C>T	p.R97*	rs112289603		0.000902	stopgain								0	0
1342813	PSG6	19	G	A	43420415	43420415	Exon2	c.289C>T	p.R97*	rs112289603		0.000902	stopgain								1	1
649872	PSG6	19	G	A	43420415	43420415	Exon2	c.289C>T	p.R97*	rs112289603		0.000902	stopgain								1	1
1088279	PSG6	19	G	A	43420415	43420415	Exon2	c.289C>T	p.R97*	rs112289603		0.000902	stopgain								0	0
975943	PSG6	19	G	A	43420415	43420415	Exon2	c.289C>T	p.R97*	rs112289603		0.000902	stopgain								1	1
775221	PSG6	19	G	A	43420415	43420415	Exon2	c.289C>T	p.R97*	rs112289603		0.000902	stopgain								0	0
991336	PSG6	19	G	A	43420415	43420415	Exon2	c.289C>T	p.R97*	rs112289603		0.000902	stopgain								1	1
206518	PSG6	19	G	A	43420415	43420415	Exon2	c.289C>T	p.R97*	rs112289603		0.000902	stopgain								0	0
1147395	PSG6	19	G	A	43420415	43420415	Exon2	c.289C>T	p.R97*	rs112289603		0.000902	stopgain								0	0
1339842	PSG6	19	G	A	43420415	43420415	Exon2	c.289C>T	p.R97*	rs112289603		0.000902	stopgain								1	1
923435	PSG6	19	G	A	43420415	43420415	Exon2	c.289C>T	p.R97*	rs112289603		0.000902	stopgain								1	1
1337027	PSG6	19	G	A	43420415	43420415	Exon2	c.289C>T	p.R97*	rs112289603		0.000902	stopgain								1	1
287284	PSG6	19	-	T	43420452	43420451	Exon2	c.252dupA	p.H85fs	rs775680252		0.268581	fs_ins								1	1
1059075	PSG6	19	A	-	43420570	43420568	Exon2	c.136delT	p.S46fs	rs766441817		0.002044	fs_del								0	0
1078739	PSG6	19	A	-	43420570	43420568	Exon2	c.136delT	p.S46fs	rs766441817		0.002044	fs_del								0	0
330163	PSG6	19	A	-	43420570	43420568	Exon2	c.136delT	p.S46fs	rs766441817		0.002044	fs_del								1	1
289407	PSG6	19	A	-	43420570	43420568	Exon2	c.136delT	p.S46fs	rs766441817		0.002044	fs_del								0	0
750160	PSG6	19	A	-	43420570	43420568	Exon2	c.136delT	p.S46fs	rs766441817		0.002044	fs_del								1	1
1182445	PSG6	19	A	-	43420570	43420568	Exon2	c.136delT	p.S46fs	rs766441817		0.002044	fs_del								0	0
318415	PSG6	19	A	-	43420570	43420568	Exon2	c.136delT	p.S46fs	rs766441817		0.002044	fs_del								1	1
688081	PSG6	19	A	-	43420570	43420568	Exon2	c.136delT	p.S46fs	rs766441817		0.002044	fs_del								0	0
1202303	PSG6	19	A	-	43420570	43420568	Exon2	c.136delT	p.S46fs	rs766441817		0.002044	fs_del								0	0
970851	PSG6	19	A	-	43420570	43420568	Exon2	c.136delT	p.S46fs	rs766441817		0.002044	fs_del								1	1
1341705	PSG6	19	A	-	43420570	43420568	Exon2	c.136delT	p.S46fs	rs766441817		0.002044	fs_del								0	0
580031	PSG6	19	A	-	43420570	43420568	Exon2	c.136delT	p.S46fs	rs766441817		0.002044	fs_del								1	1
1342628	PSG6	19	A	-	43420570	43420568	Exon2	c.136delT	p.S46fs	rs766441817		0.002044	fs_del								1	1
803755	PSG6	19	A	-	43420570	43420568	Exon2	c.136delT	p.S46fs	rs766441817		0.002044	fs_del								0	0
391598	PSG6	19	A	-	43420570	43420568	Exon2	c.136delT	p.S46fs	rs766441817		0.002044	fs_del								1	1
1342745	PSG6	19	A	-	43420570	43420568	Exon2	c.136delT	p.S46fs	rs766441817		0.002044	fs_del								1	1
352958	PSG6	19	A	-	43420570	43420568	Exon2	c.136delT	p.S46fs	rs766441817		0.002044	fs_del								1	1
505187	PSG6	19	A	-	43420570	43420568	Exon2	c.136delT	p.S46fs	rs766441817		0.002044	fs_del								0	0
670429	PSG6	19	A	-	43420570	43420568	Exon2	c.136delT	p.S46fs	rs766441817		0.002044	fs_del								1	1
275171	PSG6	19	A	-	43420570	43420568	Exon2	c.136delT	p.S46fs	rs766441817		0.002044	fs_del								1	1
284661	PSG6	19	A	-	43420570	43420568	Exon2	c.136delT	p.S46fs	rs766441817		0.002044	fs_del								0	0
1200204	PSG6	19	A	-	43420570	43420568	Exon2	c.136delT	p.S46fs	rs766441817		0.002044	fs_del								0	0
833028	PSG6	19	A	-	43420570	43420568	Exon2	c.136delT	p.S46fs	rs766441817		0.002044	fs_del								1	1
185659	PSG6	19	A	-	43420570	43420568	Exon2	c.136delT	p.S46fs	rs766441817		0.002044	fs_del								0	0
1339789	PSG6	19	A	-	43420570	43420568	Exon2	c.136delT	p.S46fs	rs766441817		0.002044	fs_del								1	1
1339082	PSG6	19	A	-	43420570	43420568	Exon2	c.136delT	p.S46fs	rs766441817		0.002044	fs_del								0	0
250010	PTGER3	1	G	-	71418662	71418662	Exon4	c.1185delC	p.N395fs	rs568967213		0.007684	fs_del								0	0
1057460	PTGER3	1	G	-	71418662	71418662	Exon4	c.1185delC	p.N395fs	rs568967213		0.007684	fs_del								0	0
567846	PTGER3	1	G	-	71418662	71418662	Exon4	c.1185delC	p.N395fs	rs568967213		0.007684	fs_del								1	1
1110550	PTGER3	1	G	-	71418662	71418662	Exon4	c.1185delC	p.N395fs	rs568967213		0.007684	fs_del								0	0
1249232	PTGER3	1	G	-	71418662	71418662	Exon4	c.1185delC	p.N395fs	rs568967213		0.007684	fs_del								1	1
1242420	PTGER3	1	G	-	71418662	71418662	Exon4	c.1185delC	p.N395fs	rs568967213		0.007684	fs_del								1	1
986339	PTGER3	1	G	-	71418662	71418662	Exon4	c.1185delC	p.N395fs	rs568967213		0.007684	fs_del								1	1
340375	PTGER3	1	G	-	71418662	71418662	Exon4	c.1185delC	p.N395fs	rs568967213		0.007684	fs_del								0	0
1113037	PTGER3	1	G	-	71418662	71418662	Exon4	c.1185delC	p.N395fs	rs568967213		0.007684	fs_del								1	1
1245030	PTGER3	1	G	-	71418662	71418662	Exon4	c.1185delC	p.N395fs	rs568967213		0.007684	fs_del								0	0
756019	PTGER3	1	G	-	71418662	71418662	Exon4	c.1185delC	p.N395fs	rs568967213		0.007684	fs_del								0	0
1240040	PTGER3	1	G	-	71418662	71418662	Exon4	c.1185delC	p.N395fs	rs568967213		0.007684	fs_del								0	0
1127695	PTGER3	1	G	-	71418662	71418662	Exon4	c.1185delC	p.N395fs	rs568967213		0.007684	fs_del								0	0
428894	PTGER3	1	G	-	71418662	71418662	Exon4	c.1185delC	p.N395fs	rs568967213		0.007684	fs_del								0	0
566640	PTGER3	1	G	-	71418662	71418662	Exon4	c.1185delC	p.N395fs	rs568967213		0.007684	fs_del								0	0
749074	PTGER3	1	G	-	71418662	71418662	Exon4	c.1185delC	p.N395fs	rs568967213		0.007684	fs_del								1	1
313538	PTGER3	1	G	-	71418662	71418662	Exon4	c.1185delC	p.N395fs	rs568967213		0.007684	fs_del								1	1
331396	PTGER3	1	G	-	71418662	71418662	Exon4	c.1185delC	p.N395fs	rs568967213		0.007684	fs_del								1	1
1051939	PTGER3	1	G	-	71418662	71418662	Exon4	c.1185delC	p.N395fs	rs568967213		0.007684	fs_del								0	0
257405	PTGER3	1	G	-	71418662	71418662	Exon4	c.1185delC	p.N395fs	rs568967213		0.007684	fs_del								0	0
776451	PTGER3	1	G	-	71418662	71418662	Exon4	c.1185delC	p.N395fs	rs568967213		0.007684	fs_del								0	0
1245367	PTGER3	1	G	-	71418662	71418662	Exon4	c.1185delC	p.N395fs	rs568967213		0.007684	fs_del								1	1
1245812	PTGER3	1	G	-	71418662	71418662	Exon4	c.1185delC	p.N395fs	rs568967213		0.007684	fs_del								0	0
1076517	PTGER3	1	G	-	71418662	71418662	Exon4	c.1185delC	p.N395fs	rs568967213		0.007684	fs_del								0	0
410498	PTGER3	1	G	-	71418662	71418662	Exon4	c.1185delC	p.N395fs	rs568967213		0.007684	fs_del								1	1
528765	PTGER3	1	G	-	71418662	71418662	Exon4	c.1185delC	p.N395fs	rs568967213		0.007684	fs_del								0	0
1243171	PTGER3	1	G	-	71418662	71418662	Exon4	c.1185delC	p.N395fs	rs568967213		0.007684	fs_del								1	1
232386	PTGER3	1	G	-	71418662	71418662	Exon4	c.1185delC	p.N395fs	rs568967213		0.007684	fs_del								1
658284	PTGER3	1	G	-	71418662	71418662	Exon4	c.1185delC	p.N395fs	rs568967213		0.007684	fs_del								1	1
1253415	PTGER3	1	G	-	71418662	71418662	Exon4	c.1185delC	p.N395fs	rs568967213		0.007684	fs_del								0	0
687538	PTGER3	1	G	-	71418662	71418662	Exon4	c.1185delC	p.N395fs	rs568967213		0.007684	fs_del								0	0
411014	PTGER3	1	G	-	71418662	71418662	Exon4	c.1185delC	p.N395fs	rs568967213		0.007684	fs_del								1	1
1248042	PTGER3	1	G	-	71418662	71418662	Exon4	c.1185delC	p.N395fs	rs568967213		0.007684	fs_del								1	1
1244273	PTGER3	1	G	-	71418662	71418662	Exon4	c.1185delC	p.N395fs	rs568967213		0.007684	fs_del								0	0
396474	PTGER3	1	G	-	71418662	71418662	Exon4	c.1185delC	p.N395fs	rs568967213		0.007684	fs_del								1	1
1247796	PTGER3	1	G	-	71418662	71418662	Exon4	c.1185delC	p.N395fs	rs568967213		0.007684	fs_del								1	1
1190347	PTGER3	1	G	-	71418662	71418662	Exon4	c.1185delC	p.N395fs	rs568967213		0.007684	fs_del								0	0
309313	PTGER3	1	G	-	71418662	71418662	Exon4	c.1185delC	p.N395fs	rs568967213		0.007684	fs_del								0	0
450596	PTGER3	1	G	-	71418662	71418662	Exon4	c.1185delC	p.N395fs	rs568967213		0.007684	fs_del								1	1
1248954	PTGER3	1	G	-	71418662	71418662	Exon4	c.1185delC	p.N395fs	rs568967213		0.007684	fs_del								0	0
439896	PTGER3	1	G	-	71418662	71418662	Exon4	c.1185delC	p.N395fs	rs568967213		0.007684	fs_del								0	0
556322	PTGER3	1	G	-	71418662	71418662	Exon4	c.1185delC	p.N395fs	rs568967213		0.007684	fs_del								1	1
1244248	PTGER3	1	G	-	71418662	71418662	Exon4	c.1185delC	p.N395fs	rs568967213		0.007684	fs_del								1	1
526966	PTGER3	1	G	-	71418662	71418662	Exon4	c.1185delC	p.N395fs	rs568967213		0.007684	fs_del								1	1
225208	PTGER3	1	G	-	71418662	71418662	Exon4	c.1185delC	p.N395fs	rs568967213		0.007684	fs_del								0	0
681964	PTGER3	1	G	-	71418662	71418662	Exon4	c.1185delC	p.N395fs	rs568967213		0.007684	fs_del								1	1
1192565	PTGER3	1	G	-	71418662	71418662	Exon4	c.1185delC	p.N395fs	rs568967213		0.007684	fs_del								0	0
368515	PTGER3	1	G	-	71418662	71418662	Exon4	c.1185delC	p.N395fs	rs568967213		0.007684	fs_del								1	1
973190	PTGER3	1	G	-	71418662	71418662	Exon4	c.1185delC	p.N395fs	rs568967213		0.007684	fs_del								1	1
1129321	PTGER3	1	G	-	71418662	71418662	Exon4	c.1185delC	p.N395fs	rs568967213		0.007684	fs_del								0	0
1173109	PTGER3	1	G	-	71418662	71418662	Exon4	c.1185delC	p.N395fs	rs568967213		0.007684	fs_del								0	0
393035	PTGER3	1	G	-	71418662	71418662	Exon4	c.1185delC	p.N395fs	rs568967213		0.007684	fs_del								1	1
1166540	PTGER3	1	G	-	71418662	71418662	Exon4	c.1185delC	p.N395fs	rs568967213		0.007684	fs_del								0	0
1154836	PTGER3	1	G	-	71418662	71418662	Exon4	c.1185delC	p.N395fs	rs568967213		0.007684	fs_del								1	1
258680	PTGER3	1	G	-	71418662	71418662	Exon4	c.1185delC	p.N395fs	rs568967213		0.007684	fs_del								1
1067069	PTGER3	1	G	-	71418662	71418662	Exon4	c.1185delC	p.N395fs	rs568967213		0.007684	fs_del								1	1
248882	PTGER3	1	G	-	71418662	71418662	Exon4	c.1185delC	p.N395fs	rs568967213		0.007684	fs_del								0	0
799083	PTGER3	1	G	-	71418662	71418662	Exon4	c.1185delC	p.N395fs	rs568967213		0.007684	fs_del								0	0
845656	PTGER3	1	G	-	71418662	71418662	Exon4	c.1185delC	p.N395fs	rs568967213		0.007684	fs_del								1	1
1247238	PTGER3	1	G	-	71418662	71418662	Exon4	c.1185delC	p.N395fs	rs568967213		0.007684	fs_del								1	1
820917	PTGER3	1	G	-	71418662	71418662	Exon4	c.1185delC	p.N395fs	rs568967213		0.007684	fs_del								1	1
1247249	PTGER3	1	G	-	71418662	71418662	Exon4	c.1185delC	p.N395fs	rs568967213		0.007684	fs_del								1	1
908412	PTGER3	1	G	-	71418662	71418662	Exon4	c.1185delC	p.N395fs	rs568967213		0.007684	fs_del								0	0
1203819	PTGER3	1	G	-	71418662	71418662	Exon4	c.1185delC	p.N395fs	rs568967213		0.007684	fs_del								0	0
927842	PTGER3	1	G	-	71418662	71418662	Exon4	c.1185delC	p.N395fs	rs568967213		0.007684	fs_del								1	1
260379	PTGER3	1	G	-	71418662	71418662	Exon4	c.1185delC	p.N395fs	rs568967213		0.007684	fs_del								1
1098322	PTGER3	1	G	-	71418662	71418662	Exon4	c.1185delC	p.N395fs	rs568967213		0.007684	fs_del								1	1
1057163	PTGER3	1	G	-	71418662	71418662	Exon4	c.1185delC	p.N395fs	rs568967213		0.007684	fs_del								0	0
649205	PTGER3	1	G	-	71418662	71418662	Exon4	c.1185delC	p.N395fs	rs568967213		0.007684	fs_del								1
859535	PTGER3	1	G	-	71418662	71418662	Exon4	c.1185delC	p.N395fs	rs568967213		0.007684	fs_del								1	1
375623	PTGER3	1	G	-	71418662	71418662	Exon4	c.1185delC	p.N395fs	rs568967213		0.007684	fs_del								0	0
442033	PTGER3	1	G	-	71418662	71418662	Exon4	c.1185delC	p.N395fs	rs568967213		0.007684	fs_del								1	1
573770	PTGER3	1	G	-	71418662	71418662	Exon4	c.1185delC	p.N395fs	rs568967213		0.007684	fs_del								0	0
955560	PTGER3	1	G	-	71418662	71418662	Exon4	c.1185delC	p.N395fs	rs568967213		0.007684	fs_del								1	1
298560	PTGER3	1	G	-	71418662	71418662	Exon4	c.1185delC	p.N395fs	rs568967213		0.007684	fs_del								1
1000182	PTGER3	1	G	-	71418662	71418662	Exon4	c.1185delC	p.N395fs	rs568967213		0.007684	fs_del								0	0
237505	PTGER3	1	G	-	71418662	71418662	Exon4	c.1185delC	p.N395fs	rs568967213		0.007684	fs_del								1	1
865056	PTGER3	1	G	-	71418662	71418662	Exon4	c.1185delC	p.N395fs	rs568967213		0.007684	fs_del								1	1
1021352	PTGER3	1	G	-	71418662	71418662	Exon4	c.1185delC	p.N395fs	rs568967213		0.007684	fs_del								1	1
516733	PTGER3	1	G	-	71418662	71418662	Exon4	c.1185delC	p.N395fs	rs568967213		0.007684	fs_del								1	1
1033215	PTGER3	1	G	-	71418662	71418662	Exon4	c.1185delC	p.N395fs	rs568967213		0.007684	fs_del								0	0
1243716	PTGER3	1	G	-	71418662	71418662	Exon4	c.1185delC	p.N395fs	rs568967213		0.007684	fs_del								1	1
1242306	PTGER3	1	G	-	71418662	71418662	Exon4	c.1185delC	p.N395fs	rs568967213		0.007684	fs_del								0	0
513385	PTGER3	1	G	-	71418662	71418662	Exon4	c.1185delC	p.N395fs	rs568967213		0.007684	fs_del								1	1
501089	PTGER3	1	G	-	71418662	71418662	Exon4	c.1185delC	p.N395fs	rs568967213		0.007684	fs_del								0	0
1245596	PTGER3	1	G	-	71418662	71418662	Exon4	c.1185delC	p.N395fs	rs568967213		0.007684	fs_del								0	0
404089	PTGER3	1	G	-	71418662	71418662	Exon4	c.1185delC	p.N395fs	rs568967213		0.007684	fs_del								1	1
728491	PTGER3	1	G	-	71418662	71418662	Exon4	c.1185delC	p.N395fs	rs568967213		0.007684	fs_del								0	0
1109034	PTGER3	1	G	-	71418662	71418662	Exon4	c.1185delC	p.N395fs	rs568967213		0.007684	fs_del								1	1
824364	PTGER3	1	G	-	71418662	71418662	Exon4	c.1185delC	p.N395fs	rs568967213		0.007684	fs_del								1	1
526619	PTGER3	1	G	-	71418662	71418662	Exon4	c.1185delC	p.N395fs	rs568967213		0.007684	fs_del								0	0
566264	PTGER3	1	G	-	71418662	71418662	Exon4	c.1185delC	p.N395fs	rs568967213		0.007684	fs_del								0	0
297521	PTGER3	1	G	-	71418662	71418662	Exon4	c.1185delC	p.N395fs	rs568967213		0.007684	fs_del								1
1235198	PTGER3	1	G	-	71418662	71418662	Exon4	c.1185delC	p.N395fs	rs568967213		0.007684	fs_del								0	0
1246422	PTGER3	1	G	-	71418662	71418662	Exon4	c.1185delC	p.N395fs	rs568967213		0.007684	fs_del								0	0
514924	PTGER3	1	G	-	71418662	71418662	Exon4	c.1185delC	p.N395fs	rs568967213		0.007684	fs_del								1	1
1099545	PTGER3	1	G	-	71418662	71418662	Exon4	c.1185delC	p.N395fs	rs568967213		0.007684	fs_del								1	1
643882	PTGER3	1	G	-	71418662	71418662	Exon4	c.1185delC	p.N395fs	rs568967213		0.007684	fs_del								1	1
1250328	PTGER3	1	G	-	71418662	71418662	Exon4	c.1185delC	p.N395fs	rs568967213		0.007684	fs_del								0	0
1243819	PTGER3	1	G	-	71418662	71418662	Exon4	c.1185delC	p.N395fs	rs568967213		0.007684	fs_del								1	1
1250202	PTGER3	1	G	-	71418662	71418662	Exon4	c.1185delC	p.N395fs	rs568967213		0.007684	fs_del								0	0
1088559	PTGER3	1	G	-	71418662	71418662	Exon4	c.1185delC	p.N395fs	rs568967213		0.007684	fs_del								0	0
1226212	PTGER3	1	G	-	71418662	71418662	Exon4	c.1185delC	p.N395fs	rs568967213		0.007684	fs_del								0	0
1018814	PTGER3	1	G	-	71418662	71418662	Exon4	c.1185delC	p.N395fs	rs568967213		0.007684	fs_del								0	0
1250107	PTGER3	1	G	-	71418662	71418662	Exon4	c.1185delC	p.N395fs	rs568967213		0.007684	fs_del								1	1
976978	PTGER3	1	G	-	71418662	71418662	Exon4	c.1185delC	p.N395fs	rs568967213		0.007684	fs_del								1	1
509375	PTGER3	1	G	-	71418662	71418662	Exon4	c.1185delC	p.N395fs	rs568967213		0.007684	fs_del								1	1
955902	PTGER3	1	G	-	71418662	71418662	Exon4	c.1185delC	p.N395fs	rs568967213		0.007684	fs_del								1	1
633899	PTGER3	1	G	-	71418662	71418662	Exon4	c.1185delC	p.N395fs	rs568967213		0.007684	fs_del								1	1
428205	PTGER3	1	G	-	71418662	71418662	Exon4	c.1185delC	p.N395fs	rs568967213		0.007684	fs_del								0	0
419066	PTGER3	1	G	-	71418662	71418662	Exon4	c.1185delC	p.N395fs	rs568967213		0.007684	fs_del								0	0
1103578	PTGER3	1	G	-	71418662	71418662	Exon4	c.1185delC	p.N395fs	rs568967213		0.007684	fs_del								1	1
646541	PTGER3	1	G	-	71418662	71418662	Exon4	c.1185delC	p.N395fs	rs568967213		0.007684	fs_del								1	1
600156	PTGER3	1	G	-	71418662	71418662	Exon4	c.1185delC	p.N395fs	rs568967213		0.007684	fs_del								1	1
998817	PTGER3	1	G	-	71418662	71418662	Exon4	c.1185delC	p.N395fs	rs568967213		0.007684	fs_del								0	0
364832	PTGER3	1	G	-	71418662	71418662	Exon4	c.1185delC	p.N395fs	rs568967213		0.007684	fs_del								1	1
433678	PTGER3	1	G	-	71418662	71418662	Exon4	c.1185delC	p.N395fs	rs568967213		0.007684	fs_del								0	0
1220760	PTGER3	1	G	-	71418662	71418662	Exon4	c.1185delC	p.N395fs	rs568967213		0.007684	fs_del								0	0
1251022	PTGER3	1	G	-	71418662	71418662	Exon4	c.1185delC	p.N395fs	rs568967213		0.007684	fs_del								0	0
787248	PTGER3	1	G	-	71418662	71418662	Exon4	c.1185delC	p.N395fs	rs568967213		0.007684	fs_del								0	0
1251445	PTGER3	1	G	-	71418662	71418662	Exon4	c.1185delC	p.N395fs	rs568967213		0.007684	fs_del								1	1
531465	PTGER3	1	G	-	71418662	71418662	Exon4	c.1185delC	p.N395fs	rs568967213		0.007684	fs_del								0	0
1252281	PTGER3	1	G	-	71418662	71418662	Exon4	c.1185delC	p.N395fs	rs568967213		0.007684	fs_del								1	1
924834	PTGER3	1	G	-	71418662	71418662	Exon4	c.1185delC	p.N395fs	rs568967213		0.007684	fs_del								1	1
367473	PTGER3	1	G	-	71418662	71418662	Exon4	c.1185delC	p.N395fs	rs568967213		0.007684	fs_del								1
289702	PTGER3	1	G	-	71418662	71418662	Exon4	c.1185delC	p.N395fs	rs568967213		0.007684	fs_del								0	0
386411	PTGER3	1	G	-	71418662	71418662	Exon4	c.1185delC	p.N395fs	rs568967213		0.007684	fs_del								0	0
302248	PTGER3	1	G	-	71418662	71418662	Exon4	c.1185delC	p.N395fs	rs568967213		0.007684	fs_del								1
808143	PTGER3	1	G	-	71418662	71418662	Exon4	c.1185delC	p.N395fs	rs568967213		0.007684	fs_del								1	1
1222387	PTGER3	1	G	-	71418662	71418662	Exon4	c.1185delC	p.N395fs	rs568967213		0.007684	fs_del								0	0
361461	PTGER3	1	G	-	71418662	71418662	Exon4	c.1185delC	p.N395fs	rs568967213		0.007684	fs_del								1	1
1006036	PTGER3	1	G	-	71418662	71418662	Exon4	c.1185delC	p.N395fs	rs568967213		0.007684	fs_del								1	1
1063913	PTGER3	1	G	-	71418662	71418662	Exon4	c.1185delC	p.N395fs	rs568967213		0.007684	fs_del								1	1
1246014	PTGER3	1	G	-	71418662	71418662	Exon4	c.1185delC	p.N395fs	rs568967213		0.007684	fs_del								0	0
1038105	PTGER3	1	G	-	71418662	71418662	Exon4	c.1185delC	p.N395fs	rs568967213		0.007684	fs_del								0	0
1245705	PTGER3	1	G	-	71418662	71418662	Exon4	c.1185delC	p.N395fs	rs568967213		0.007684	fs_del								0	0
242695	PTGER3	1	G	-	71418662	71418662	Exon4	c.1185delC	p.N395fs	rs568967213		0.007684	fs_del								1
1243137	PTGER3	1	G	-	71418662	71418662	Exon4	c.1185delC	p.N395fs	rs568967213		0.007684	fs_del								1	1
1252443	PTGER3	1	G	-	71418662	71418662	Exon4	c.1185delC	p.N395fs	rs568967213		0.007684	fs_del								1	1
1104265	PTGER3	1	G	-	71418662	71418662	Exon4	c.1185delC	p.N395fs	rs568967213		0.007684	fs_del								0	0
336891	PTGER3	1	G	-	71418662	71418662	Exon4	c.1185delC	p.N395fs	rs568967213		0.007684	fs_del								1	1
1247593	PTGER3	1	G	-	71418662	71418662	Exon4	c.1185delC	p.N395fs	rs568967213		0.007684	fs_del								0	0
856678	PTGER3	1	G	-	71418662	71418662	Exon4	c.1185delC	p.N395fs	rs568967213		0.007684	fs_del								1	1
1107016	PTGER3	1	G	-	71418662	71418662	Exon4	c.1185delC	p.N395fs	rs568967213		0.007684	fs_del								0	0
669213	PTGER3	1	G	-	71418662	71418662	Exon4	c.1185delC	p.N395fs	rs568967213		0.007684	fs_del								1	1
183663	PTGER3	1	G	-	71418662	71418662	Exon4	c.1185delC	p.N395fs	rs568967213		0.007684	fs_del								0	0
1077833	PTGER3	1	G	-	71418662	71418662	Exon4	c.1185delC	p.N395fs	rs568967213		0.007684	fs_del								0	0
1215436	PTGER3	1	G	-	71418662	71418662	Exon4	c.1185delC	p.N395fs	rs568967213		0.007684	fs_del								0	0
842204	PTGER3	1	G	-	71418662	71418662	Exon4	c.1185delC	p.N395fs	rs568967213		0.007684	fs_del								1	1
890840	PTGER3	1	G	-	71418662	71418662	Exon4	c.1185delC	p.N395fs	rs568967213		0.007684	fs_del								1	1
636357	PTGER3	1	G	-	71418662	71418662	Exon4	c.1185delC	p.N395fs	rs568967213		0.007684	fs_del								1	1
545082	PTGER3	1	G	-	71418662	71418662	Exon4	c.1185delC	p.N395fs	rs568967213		0.007684	fs_del								0	0
564007	PTGER3	1	G	-	71418662	71418662	Exon4	c.1185delC	p.N395fs	rs568967213		0.007684	fs_del								0	0
1043235	PTGER3	1	G	-	71418662	71418662	Exon4	c.1185delC	p.N395fs	rs568967213		0.007684	fs_del								1	1
446533	PTGER3	1	G	-	71418662	71418662	Exon4	c.1185delC	p.N395fs	rs568967213		0.007684	fs_del								1	1
216040	PTGER3	1	G	-	71418662	71418662	Exon4	c.1185delC	p.N395fs	rs568967213		0.007684	fs_del								1	1
663608	PTGER3	1	G	-	71418662	71418662	Exon4	c.1185delC	p.N395fs	rs568967213		0.007684	fs_del								0	0
849628	PTGER3	1	G	-	71418662	71418662	Exon4	c.1185delC	p.N395fs	rs568967213		0.007684	fs_del								1	1
997808	PTGER3	1	G	-	71418662	71418662	Exon4	c.1185delC	p.N395fs	rs568967213		0.007684	fs_del								0	0
1245166	PTGER3	1	G	-	71418662	71418662	Exon4	c.1185delC	p.N395fs	rs568967213		0.007684	fs_del								0	0
1253628	PTGER3	1	G	-	71418662	71418662	Exon4	c.1185delC	p.N395fs	rs568967213		0.007684	fs_del								0	0
261709	PTGER3	1	G	-	71418662	71418662	Exon4	c.1185delC	p.N395fs	rs568967213		0.007684	fs_del								1
1110713	PTGER3	1	G	-	71418662	71418662	Exon4	c.1185delC	p.N395fs	rs568967213		0.007684	fs_del								0	0
1078053	PTGER3	1	G	-	71418662	71418662	Exon4	c.1185delC	p.N395fs	rs568967213		0.007684	fs_del								0	0
808708	PTGER3	1	G	-	71418662	71418662	Exon4	c.1185delC	p.N395fs	rs568967213		0.007684	fs_del								1	1
1191442	PTGER3	1	G	-	71418662	71418662	Exon4	c.1185delC	p.N395fs	rs568967213		0.007684	fs_del								0	0
189877	PTGER3	1	G	-	71418662	71418662	Exon4	c.1185delC	p.N395fs	rs568967213		0.007684	fs_del								0	0
612236	PTGER3	1	G	-	71418662	71418662	Exon4	c.1185delC	p.N395fs	rs568967213		0.007684	fs_del								1
1015842	PTGER3	1	G	-	71418662	71418662	Exon4	c.1185delC	p.N395fs	rs568967213		0.007684	fs_del								0	0
548075	PTGER3	1	G	-	71418662	71418662	Exon4	c.1185delC	p.N395fs	rs568967213		0.007684	fs_del								1	1
509508	PTGER3	1	G	-	71418662	71418662	Exon4	c.1185delC	p.N395fs	rs568967213		0.007684	fs_del								0	0
428271	PTGER3	1	G	-	71418662	71418662	Exon4	c.1185delC	p.N395fs	rs568967213		0.007684	fs_del								0	0
1126220	PTGER3	1	G	-	71418662	71418662	Exon4	c.1185delC	p.N395fs	rs568967213		0.007684	fs_del								0	0
1039580	PTGER3	1	G	-	71418662	71418662	Exon4	c.1185delC	p.N395fs	rs568967213		0.007684	fs_del								0	0
834897	PTGER3	1	G	-	71418662	71418662	Exon4	c.1185delC	p.N395fs	rs568967213		0.007684	fs_del								1	1
674057	PTGER3	1	G	-	71418662	71418662	Exon4	c.1185delC	p.N395fs	rs568967213		0.007684	fs_del								0	0
609701	PTGER3	1	G	-	71418662	71418662	Exon4	c.1185delC	p.N395fs	rs568967213		0.007684	fs_del								1	1
1241986	PTGER3	1	G	-	71418662	71418662	Exon4	c.1185delC	p.N395fs	rs568967213		0.007684	fs_del								0	0
493435	PTGER3	1	G	-	71418662	71418662	Exon4	c.1185delC	p.N395fs	rs568967213		0.007684	fs_del								0	0
402890	PTGER3	1	G	-	71418662	71418662	Exon4	c.1185delC	p.N395fs	rs568967213		0.007684	fs_del								1
567689	PTGER3	1	G	-	71418662	71418662	Exon4	c.1185delC	p.N395fs	rs568967213		0.007684	fs_del								1
1242471	PTGER3	1	G	-	71418662	71418662	Exon4	c.1185delC	p.N395fs	rs568967213		0.007684	fs_del								1	1
1242925	PTGER3	1	G	-	71418662	71418662	Exon4	c.1185delC	p.N395fs	rs568967213		0.007684	fs_del								1	1
1050427	PTGER3	1	G	-	71418662	71418662	Exon4	c.1185delC	p.N395fs	rs568967213		0.007684	fs_del								0	0
489706	PTGER3	1	G	-	71418662	71418662	Exon4	c.1185delC	p.N395fs	rs568967213		0.007684	fs_del								0	0
1011411	PTGER3	1	G	-	71418662	71418662	Exon4	c.1185delC	p.N395fs	rs568967213		0.007684	fs_del								1	1
835562	PTGER3	1	G	-	71418662	71418662	Exon4	c.1185delC	p.N395fs	rs568967213		0.007684	fs_del								1	1
781140	PTGER3	1	G	-	71418662	71418662	Exon4	c.1185delC	p.N395fs	rs568967213		0.007684	fs_del								0	0
434107	PTGER3	1	G	-	71418662	71418662	Exon4	c.1185delC	p.N395fs	rs568967213		0.007684	fs_del								0	0
923417	PTGER3	1	G	-	71418662	71418662	Exon4	c.1185delC	p.N395fs	rs568967213		0.007684	fs_del								1	1
637906	PTGER3	1	G	-	71418662	71418662	Exon4	c.1185delC	p.N395fs	rs568967213		0.007684	fs_del								0	0
871461	PTGER3	1	G	-	71418662	71418662	Exon4	c.1185delC	p.N395fs	rs568967213		0.007684	fs_del								1	1
263680	PTGER3	1	G	-	71418662	71418662	Exon4	c.1185delC	p.N395fs	rs568967213		0.007684	fs_del								1
427874	PTGER3	1	G	-	71418662	71418662	Exon4	c.1185delC	p.N395fs	rs568967213		0.007684	fs_del								0	0
1249368	PTGER3	1	G	-	71418662	71418662	Exon4	c.1185delC	p.N395fs	rs568967213		0.007684	fs_del								1	1
385276	PTGER3	1	G	-	71418662	71418662	Exon4	c.1185delC	p.N395fs	rs568967213		0.007684	fs_del								0	0
431595	PTGER3	1	G	-	71418662	71418662	Exon4	c.1185delC	p.N395fs	rs568967213		0.007684	fs_del								0	0
750521	PTGER3	1	G	-	71418662	71418662	Exon4	c.1185delC	p.N395fs	rs568967213		0.007684	fs_del								1	1
1094214	PTGER3	1	G	-	71418662	71418662	Exon4	c.1185delC	p.N395fs	rs568967213		0.007684	fs_del								0	0
937002	PTGER3	1	G	-	71418662	71418662	Exon4	c.1185delC	p.N395fs	rs568967213		0.007684	fs_del								1	1
1056123	PTGER3	1	G	-	71418662	71418662	Exon4	c.1185delC	p.N395fs	rs568967213		0.007684	fs_del								1	1
851711	PTGER3	1	G	-	71418662	71418662	Exon4	c.1185delC	p.N395fs	rs568967213		0.007684	fs_del								1	1
801461	PTGER3	1	G	-	71418662	71418662	Exon4	c.1185delC	p.N395fs	rs568967213		0.007684	fs_del								1	1
759281	PTGER3	1	G	-	71418662	71418662	Exon4	c.1185delC	p.N395fs	rs568967213		0.007684	fs_del								1	1
413293	PTGER3	1	G	-	71418662	71418662	Exon4	c.1185delC	p.N395fs	rs568967213		0.007684	fs_del								1	1
536199	PTGER3	1	C	T	71512716	71512716	Exon1	c.545G>A	p.W182*				stopgain								0	0
265159	PTX3	3	C	A	157154781	157154781	Exon1	c.59C>A	p.S20*				stopgain								1	1
963478	PTX3	3	-	T	157154854	157154853	Exon1	c.130+2dupT		rs749969879			splicing	10.43	-20.01	2.9185					1	1
298376	RAD52	12	C	T	1023060	1023060	Exon11	c.1195G>A	p.G399R	rs202218682	0		nonsyn	6.37	-2.35	1.36892	0.134	0.986	-1.51	PROB	1	1
658854	RAD52	12	CTCAC	-	1036308	1036306	Exon6	c.467+1_467+5delGTGAG		rs752684716			splicing	9.6	-11.18	2.16458					1	1
1285283	RAD52	12	CTCAC	-	1036308	1036306	Exon6	c.467+1_467+5delGTGAG		rs752684716			splicing	9.6	-11.18	2.16458					1	1
739721	RAD52	12	C	T	1040496	1040496	Exon3	c.85-9G>A					splicing	6.05	0.47	0.922314					0	0
464381	RAD52	12	T	A	1042224	1042224	Exon2	c.1A>T	p.M1?	rs747741419		1.8e-05	startloss				0	0.96	-0.96	PROB	1	1
311511	RAD54B	8	AG	-	95384410	95384410	Exon15	c.2720_2721delCT	p.A907fs				fs_del								0	0
1231320	RAD54B	8	-	T	95390546	95390546	Exon14	c.2376_2377insA	p.V793fs				fs_ins								0	0
242896	RAD54B	8	C	T	95390796	95390796	Exon13	c.2314G>A	p.G772S				nonsyn	8.88	2.32	0.738739	0.005	0.998	-5.77	PROB	1	1
1073858	RAD54B	8	AACAAAAA	-	95392469	95392467	Exon12	c.2146_2153delTTTTTGTT	p.F716fs	rs771538906		1.8e-05	fs_del								0	0
1272775	RAD54B	8	C	T	95399211	95399211	Exon11	c.1985+1G>A					splicing	6.91	-1.27	1.18379					1	1
1273642	RAD54B	8	C	T	95399211	95399211	Exon11	c.1985+1G>A					splicing	6.91	-1.27	1.18379					0	0
728077	RAD54B	8	G	-	95399249	95399249	Exon11	c.1948delC	p.L650fs	rs754440436			fs_del								0	0
703271	RAD54B	8	G	A	95411765	95411765	Exon8	c.1255C>T	p.Q419*				stopgain								1	1
443320	RAD54B	8	G	A	95479743	95479743	Exon2	c.25C>T	p.Q9*				stopgain								1	1
662918	RAD54B	8	G	A	95479761	95479761	Exon2	c.7C>T	p.R3*	rs145900595	0	0.000314	stopgain								0	0
472375	RDM1	17	A	C	34257078	34257078	Exon2	c.276+2T>G					splicing	8.23	0.58	0.929526					1	1
638105	RDM1	17	T	-	34257126	34257123	Exon2	c.233delA	p.K78fs				fs_del								0	0
833614	RDM1	17	TG	-	34257234	34257234	Exon2	c.121_122delCA	p.Q41fs	rs375786999		0.00011	fs_del								1	1
1198293	RDM1	17	TG	-	34257234	34257234	Exon2	c.121_122delCA	p.Q41fs	rs375786999		0.00011	fs_del								0	0
439776	RDM1	17	TG	-	34257234	34257234	Exon2	c.121_122delCA	p.Q41fs	rs375786999		0.00011	fs_del								0	0
915545	RDM1	17	-	T	34257234	34257233	Exon2	c.122dupA	p.Q41fs				fs_ins								0	0
259909	RDM1	17	C	T	34257729	34257729	Exon1	c.3G>A	p.M1?				startloss				0.017	0.278	-2.23	BEN	1	1
236523	RDM1	17	A	T	34257730	34257730	Exon1	c.2T>A	p.M1?	rs138326388			startloss				0.002	0.791	-2.3	POSS	1	1
760450	RECQL	12	G	A	21623917	21623917	Exon15	c.1783C>T	p.Q595*				stopgain								1	1
624215	RECQL	12	TACT	-	21624361	21624359	Exon14	c.1667_1667delA	p.K556fs	rs564485792		0.00065	fs_del								0	0
1290511	RECQL	12	TACT	-	21624361	21624359	Exon14	c.1667delA	p.K556fs	rs564485792		0.00065	fs_del								1	1
855644	RECQL	12	TACT	-	21624361	21624359	Exon14	c.1667_1667delA	p.K556fs	rs564485792		0.00065	fs_del								1	1
764501	RECQL	12	TACT	-	21624361	21624359	Exon14	c.1667_1667delA	p.K556fs	rs564485792		0.00065	fs_del								1	1
1296591	RECQL	12	TACT	-	21624361	21624359	Exon14	c.1667delA	p.K556fs	rs564485792		0.00065	fs_del								1	1
766428	RECQL	12	TACT	-	21624361	21624359	Exon14	c.1667_1667delA	p.K556fs	rs564485792		0.00065	fs_del								0	0
223744	RECQL	12	TACT	-	21624361	21624359	Exon14	c.1667_1667delA	p.K556fs	rs564485792		0.00065	fs_del								0	0
1166081	RECQL	12	TACT	-	21624361	21624359	Exon14	c.1667_1667delA	p.K556fs	rs564485792		0.00065	fs_del								0	0
1288514	RECQL	12	TACT	-	21624361	21624359	Exon14	c.1667delA	p.K556fs	rs564485792		0.00065	fs_del								0	0
909816	RECQL	12	TACT	-	21624361	21624359	Exon14	c.1667_1667delA	p.K556fs	rs564485792		0.00065	fs_del								0	0
834493	RECQL	12	TACT	-	21624361	21624359	Exon14	c.1667_1667delA	p.K556fs	rs564485792		0.00065	fs_del								1	1
1075361	RECQL	12	TACT	-	21624361	21624359	Exon14	c.1667_1667delA	p.K556fs	rs564485792		0.00065	fs_del								1	1
795007	RECQL	12	CA	-	21624448	21624448	Exon14	c.1580_1581delTG	p.L527fs				fs_del								0	0
605966	RECQL	12	T	A	21624504	21624504	Exon14	c.1525A>T	p.K509*	rs199925437			stopgain								0	0
1028426	RECQL	12	C	A	21624516	21624516	Exon14	c.1513G>T	p.E505*				stopgain								1	1
1294512	RECQL	12	G	C	21624553	21624553	Exon14	c.1476C>G	p.Y492*	rs370785080		1.8e-05	stopgain								1	1
1182007	RECQL	12	T	-	21626526	21626525	Exon13	c.1407delA	p.E469fs				fs_del								0	0
610274	RECQL	12	G	A	21626554	21626554	Exon13	c.1378C>T	p.Q460*				stopgain								1	1
561104	RECQL	12	G	A	21627911	21627911	Exon12	c.1219C>T	p.R407*	rs770499904		1.9e-05	stopgain								0	0
1287442	RECQL	12	AAAC	-	21628745	21628743	Exon10	c.962_965delGTTT	p.C321fs	rs768075076		1.9e-05	fs_del								0	0
420602	RECQL	12	AAAC	-	21628745	21628743	Exon10	c.962_965delGTTT	p.C321fs	rs768075076		1.9e-05	fs_del								0	0
790393	RECQL	12	T	-	21629857	21629855	Exon9	c.939delA	p.K313fs				fs_del								1	1
615555	RECQL	12	G	A	21630874	21630874	Exon8	c.730C>T	p.Q244*				stopgain								0	0
212319	RECQL	12	A	-	21639488	21639488	Exon6	c.426delT	p.S142fs	rs753723230		0.000186	fs_del								0	0
1285991	RECQL	12	A	C	21639522	21639522	Exon6	c.395-3T>G		rs747067157			splicing	15.07	7.68	0.490378					1	1
484827	REV3L	6	C	T	111652878	111652878	Exon24	c.8034+1G>A					splicing	8.49	0.31	0.963486					0	0
520645	REV3L	6	G	-	111654491	111654489	Exon23	c.7762delC	p.Q2588fs				fs_del								1	1
1123536	REV3L	6	C	T	111665127	111665127	Exon21	c.7538+1G>A					splicing	9.04	0.86	0.904867					0	0
510318	REV3L	6	T	-	111685071	111685068	Exon16	c.6867delA	p.K2289fs			1.8e-05	fs_del								1	1
525556	REV3L	6	G	T	111695265	111695265	Exon13	c.4293C>A	p.C1431*				stopgain								1	1
850158	REV3L	6	T	-	111695494	111695488	Exon13	c.4070delA	p.N1357fs				fs_del								1	1
384872	REV3L	6	C	G	111710308	111710308	Exon7	c.862+1G>C					splicing	7.08	-1.19	1.16808					0	0
885962	REV3L	6	A	G	111711286	111711286	Exon6	c.757+3T>C					splicing	4.34	0.49	0.887097					1	1
845089	REV3L	6	T	C	111711290	111711290	Exon6	c.756A>G	p.E252E				syn	4.34	-2.74	1.63134					1	1
183629	REV3L	6	G	-	111804003	111804000	Exon1	c.92delC	p.P31fs				fs_del								0	0
737589	REV3L	6	A	G	111804090	111804090	Exon1	c.2T>C	p.M1?				startloss				0.001	0.016	-2.42	BEN	0	0
477288	REV3L	6	T	C	111804091	111804091	Exon1	c.1A>G	p.M1?				startloss				0.107	0.008	-1.02	BEN	0	0
1169109	RIPK3	14	-	G	24805468	24805462	Exon10	c.1475dupC	p.P492fs	rs531266348		0.003073	fs_ins								1	1
268243	RIPK3	14	-	G	24805468	24805462	Exon10	c.1475dupC	p.P492fs	rs531266348		0.003073	fs_ins								1	1
1217665	RIPK3	14	-	G	24805468	24805462	Exon10	c.1475dupC	p.P492fs	rs531266348		0.003073	fs_ins								0	0
1181914	RIPK3	14	-	G	24805468	24805462	Exon10	c.1475dupC	p.P492fs	rs531266348		0.003073	fs_ins								0	0
1192881	RIPK3	14	-	G	24805468	24805462	Exon10	c.1475dupC	p.P492fs	rs531266348		0.003073	fs_ins								0	0
1000423	RIPK3	14	-	G	24805468	24805462	Exon10	c.1475dupC	p.P492fs	rs531266348		0.003073	fs_ins								0	0
809994	RIPK3	14	-	G	24805468	24805462	Exon10	c.1475dupC	p.P492fs	rs531266348		0.003073	fs_ins								0	0
1127504	RIPK3	14	-	G	24805468	24805462	Exon10	c.1475dupC	p.P492fs	rs531266348		0.003073	fs_ins								1	1
786351	RIPK3	14	-	G	24805468	24805462	Exon10	c.1475dupC	p.P492fs	rs531266348		0.003073	fs_ins								0	0
343702	RIPK3	14	-	G	24805468	24805462	Exon10	c.1475dupC	p.P492fs	rs531266348		0.003073	fs_ins								0	0
1064300	RIPK3	14	-	G	24805468	24805462	Exon10	c.1475dupC	p.P492fs	rs531266348		0.003073	fs_ins								1	1
775835	RIPK3	14	-	G	24805468	24805462	Exon10	c.1475dupC	p.P492fs	rs531266348		0.003073	fs_ins								0	0
674470	RIPK3	14	-	G	24805468	24805462	Exon10	c.1475dupC	p.P492fs	rs531266348		0.003073	fs_ins								0	0
752707	RIPK3	14	-	G	24805468	24805462	Exon10	c.1475dupC	p.P492fs	rs531266348		0.003073	fs_ins								1	1
901802	RIPK3	14	-	G	24805468	24805462	Exon10	c.1475dupC	p.P492fs	rs531266348		0.003073	fs_ins								1
240143	RIPK3	14	-	G	24805468	24805462	Exon10	c.1475dupC	p.P492fs	rs531266348		0.003073	fs_ins								1	1
1300719	RIPK3	14	-	G	24805468	24805462	Exon10	c.1475dupC	p.P492fs	rs531266348		0.003073	fs_ins								0	0
1300846	RIPK3	14	-	G	24805468	24805462	Exon10	c.1475dupC	p.P492fs	rs531266348		0.003073	fs_ins								0	0
358645	RIPK3	14	-	G	24805468	24805462	Exon10	c.1475dupC	p.P492fs	rs531266348		0.003073	fs_ins								0	0
855519	RIPK3	14	-	G	24805468	24805462	Exon10	c.1475dupC	p.P492fs	rs531266348		0.003073	fs_ins								1	1
814165	RIPK3	14	-	G	24805468	24805462	Exon10	c.1475dupC	p.P492fs	rs531266348		0.003073	fs_ins								0	0
1162695	RIPK3	14	-	G	24805468	24805462	Exon10	c.1475dupC	p.P492fs	rs531266348		0.003073	fs_ins								1	1
752334	RIPK3	14	-	G	24805468	24805462	Exon10	c.1475dupC	p.P492fs	rs531266348		0.003073	fs_ins								1	1
1239728	RIPK3	14	-	G	24805468	24805462	Exon10	c.1475dupC	p.P492fs	rs531266348		0.003073	fs_ins								0	0
920234	RIPK3	14	-	G	24805468	24805462	Exon10	c.1475dupC	p.P492fs	rs531266348		0.003073	fs_ins								0	0
1022509	RIPK3	14	-	G	24805468	24805462	Exon10	c.1475dupC	p.P492fs	rs531266348		0.003073	fs_ins								1	1
474861	RIPK3	14	-	G	24805468	24805462	Exon10	c.1475dupC	p.P492fs	rs531266348		0.003073	fs_ins								1	1
302995	RIPK3	14	-	G	24805468	24805462	Exon10	c.1475dupC	p.P492fs	rs531266348		0.003073	fs_ins								1
556867	RIPK3	14	-	G	24805468	24805462	Exon10	c.1475dupC	p.P492fs	rs531266348		0.003073	fs_ins								1
504190	RIPK3	14	-	G	24805468	24805462	Exon10	c.1475dupC	p.P492fs	rs531266348		0.003073	fs_ins								1	1
1234834	RIPK3	14	-	G	24805468	24805462	Exon10	c.1475dupC	p.P492fs	rs531266348		0.003073	fs_ins								0	0
720656	RIPK3	14	-	G	24805468	24805462	Exon10	c.1475dupC	p.P492fs	rs531266348		0.003073	fs_ins								1	1
281541	RIPK3	14	-	G	24805468	24805462	Exon10	c.1475dupC	p.P492fs	rs531266348		0.003073	fs_ins								0	0
512600	RIPK3	14	-	G	24805468	24805462	Exon10	c.1475dupC	p.P492fs	rs531266348		0.003073	fs_ins								1	1
1023927	RIPK3	14	-	G	24805468	24805462	Exon10	c.1475dupC	p.P492fs	rs531266348		0.003073	fs_ins								0	0
278637	RIPK3	14	-	G	24805468	24805462	Exon10	c.1475dupC	p.P492fs	rs531266348		0.003073	fs_ins								1	1
702448	RIPK3	14	-	G	24805468	24805462	Exon10	c.1475dupC	p.P492fs	rs531266348		0.003073	fs_ins								1	1
1230185	RIPK3	14	-	G	24805468	24805462	Exon10	c.1475dupC	p.P492fs	rs531266348		0.003073	fs_ins								0	0
1194858	RIPK3	14	-	G	24805468	24805462	Exon10	c.1475dupC	p.P492fs	rs531266348		0.003073	fs_ins								0	0
627821	RIPK3	14	-	G	24805468	24805462	Exon10	c.1475dupC	p.P492fs	rs531266348		0.003073	fs_ins								0	0
1085879	RIPK3	14	-	G	24805468	24805462	Exon10	c.1475dupC	p.P492fs	rs531266348		0.003073	fs_ins								0	0
834875	RIPK3	14	-	G	24805468	24805462	Exon10	c.1475dupC	p.P492fs	rs531266348		0.003073	fs_ins								1	1
1300477	RIPK3	14	-	G	24805468	24805462	Exon10	c.1475dupC	p.P492fs	rs531266348		0.003073	fs_ins								1	1
1300667	RIPK3	14	-	G	24805468	24805462	Exon10	c.1475dupC	p.P492fs	rs531266348		0.003073	fs_ins								0	0
1300402	RIPK3	14	-	G	24805468	24805462	Exon10	c.1475dupC	p.P492fs	rs531266348		0.003073	fs_ins								0	0
1005493	RIPK3	14	-	G	24805468	24805462	Exon10	c.1475dupC	p.P492fs	rs531266348		0.003073	fs_ins								1	1
963636	RIPK3	14	-	G	24805468	24805462	Exon10	c.1475dupC	p.P492fs	rs531266348		0.003073	fs_ins								1	1
375096	RIPK3	14	-	G	24805468	24805462	Exon10	c.1475dupC	p.P492fs	rs531266348		0.003073	fs_ins								0	0
478296	RIPK3	14	-	G	24805468	24805462	Exon10	c.1475dupC	p.P492fs	rs531266348		0.003073	fs_ins								0	0
1300517	RIPK3	14	-	G	24805468	24805462	Exon10	c.1475dupC	p.P492fs	rs531266348		0.003073	fs_ins								1	1
1300324	RIPK3	14	-	G	24805468	24805462	Exon10	c.1475dupC	p.P492fs	rs531266348		0.003073	fs_ins								0	0
916095	RIPK3	14	-	G	24805468	24805462	Exon10	c.1475dupC	p.P492fs	rs531266348		0.003073	fs_ins								0	0
1041626	RIPK3	14	-	G	24805468	24805462	Exon10	c.1475dupC	p.P492fs	rs531266348		0.003073	fs_ins								0	0
564520	RIPK3	14	-	G	24805468	24805462	Exon10	c.1475dupC	p.P492fs	rs531266348		0.003073	fs_ins								0	0
1300160	RIPK3	14	-	G	24805468	24805462	Exon10	c.1475dupC	p.P492fs	rs531266348		0.003073	fs_ins								1	1
1108073	RIPK3	14	-	G	24805468	24805462	Exon10	c.1475dupC	p.P492fs	rs531266348		0.003073	fs_ins								0	0
705887	RIPK3	14	-	G	24805468	24805462	Exon10	c.1475dupC	p.P492fs	rs531266348		0.003073	fs_ins								1	1
319646	RIPK3	14	-	G	24805468	24805462	Exon10	c.1475dupC	p.P492fs	rs531266348		0.003073	fs_ins								1	1
515521	RIPK3	14	-	G	24805468	24805462	Exon10	c.1475dupC	p.P492fs	rs531266348		0.003073	fs_ins								1	1
673122	RIPK3	14	-	G	24805468	24805462	Exon10	c.1475dupC	p.P492fs	rs531266348		0.003073	fs_ins								0	0
1300339	RIPK3	14	-	G	24805468	24805462	Exon10	c.1475dupC	p.P492fs	rs531266348		0.003073	fs_ins								0	0
276449	RIPK3	14	-	G	24805468	24805462	Exon10	c.1475dupC	p.P492fs	rs531266348		0.003073	fs_ins								1	1
765451	RIPK3	14	-	G	24805468	24805462	Exon10	c.1475dupC	p.P492fs	rs531266348		0.003073	fs_ins								0	0
593158	RIPK3	14	-	G	24805468	24805462	Exon10	c.1475dupC	p.P492fs	rs531266348		0.003073	fs_ins								0	0
1026723	RIPK3	14	-	G	24805468	24805462	Exon10	c.1475dupC	p.P492fs	rs531266348		0.003073	fs_ins								0	0
1194175	RIPK3	14	-	G	24805468	24805462	Exon10	c.1475dupC	p.P492fs	rs531266348		0.003073	fs_ins								0	0
628833	RIPK3	14	-	G	24805468	24805462	Exon10	c.1475dupC	p.P492fs	rs531266348		0.003073	fs_ins								0	0
420860	RIPK3	14	-	G	24805468	24805462	Exon10	c.1475dupC	p.P492fs	rs531266348		0.003073	fs_ins								0	0
813085	RIPK3	14	-	G	24805468	24805462	Exon10	c.1475dupC	p.P492fs	rs531266348		0.003073	fs_ins								0	0
624747	RIPK3	14	-	G	24805468	24805462	Exon10	c.1475dupC	p.P492fs	rs531266348		0.003073	fs_ins								0	0
429539	RIPK3	14	-	G	24805468	24805462	Exon10	c.1475dupC	p.P492fs	rs531266348		0.003073	fs_ins								0	0
906761	RIPK3	14	-	G	24805468	24805462	Exon10	c.1475dupC	p.P492fs	rs531266348		0.003073	fs_ins								0	0
1194359	RIPK3	14	-	G	24805468	24805462	Exon10	c.1475dupC	p.P492fs	rs531266348		0.003073	fs_ins								0	0
1300588	RIPK3	14	-	G	24805468	24805462	Exon10	c.1475dupC	p.P492fs	rs531266348		0.003073	fs_ins								1	1
814566	RIPK3	14	-	G	24805468	24805462	Exon10	c.1475dupC	p.P492fs	rs531266348		0.003073	fs_ins								0	0
915752	RIPK3	14	-	G	24805468	24805462	Exon10	c.1475dupC	p.P492fs	rs531266348		0.003073	fs_ins								0	0
212509	RIPK3	14	-	G	24805468	24805462	Exon10	c.1475dupC	p.P492fs	rs531266348		0.003073	fs_ins								0	0
1067602	RIPK3	14	-	G	24805468	24805462	Exon10	c.1475dupC	p.P492fs	rs531266348		0.003073	fs_ins								1	1
264225	RIPK3	14	-	G	24805468	24805462	Exon10	c.1475dupC	p.P492fs	rs531266348		0.003073	fs_ins								1	1
1300346	RIPK3	14	-	G	24805468	24805462	Exon10	c.1475dupC	p.P492fs	rs531266348		0.003073	fs_ins								0	0
644300	RIPK3	14	-	G	24805468	24805462	Exon10	c.1475dupC	p.P492fs	rs531266348		0.003073	fs_ins								1	1
645060	RIPK3	14	-	G	24805468	24805462	Exon10	c.1475dupC	p.P492fs	rs531266348		0.003073	fs_ins								1	1
760187	RIPK3	14	-	G	24805468	24805462	Exon10	c.1475dupC	p.P492fs	rs531266348		0.003073	fs_ins								1	1
1028489	RIPK3	14	-	G	24805468	24805462	Exon10	c.1475dupC	p.P492fs	rs531266348		0.003073	fs_ins								1	1
1079855	RIPK3	14	-	G	24805468	24805462	Exon10	c.1475dupC	p.P492fs	rs531266348		0.003073	fs_ins								1	1
1300806	RIPK3	14	-	G	24805468	24805462	Exon10	c.1475dupC	p.P492fs	rs531266348		0.003073	fs_ins								1	1
908955	RIPK3	14	-	G	24805468	24805462	Exon10	c.1475dupC	p.P492fs	rs531266348		0.003073	fs_ins								0	0
1228748	RIPK3	14	-	G	24805468	24805462	Exon10	c.1475dupC	p.P492fs	rs531266348		0.003073	fs_ins								0	0
1300666	RIPK3	14	-	G	24805468	24805462	Exon10	c.1475dupC	p.P492fs	rs531266348		0.003073	fs_ins								1	1
759167	RIPK3	14	-	G	24805468	24805462	Exon10	c.1475dupC	p.P492fs	rs531266348		0.003073	fs_ins								1	1
772229	RIPK3	14	-	G	24805468	24805462	Exon10	c.1475dupC	p.P492fs	rs531266348		0.003073	fs_ins								1	1
229232	RIPK3	14	-	G	24805468	24805462	Exon10	c.1475dupC	p.P492fs	rs531266348		0.003073	fs_ins								0	0
775524	RIPK3	14	-	G	24805468	24805462	Exon10	c.1475dupC	p.P492fs	rs531266348		0.003073	fs_ins								0	0
1300171	RIPK3	14	-	G	24805468	24805462	Exon10	c.1475dupC	p.P492fs	rs531266348		0.003073	fs_ins								1	1
452701	RIPK3	14	-	G	24805468	24805462	Exon10	c.1475dupC	p.P492fs	rs531266348		0.003073	fs_ins								1	1
438014	RIPK3	14	AAGGCAGTTGTCTG	-	24805517	24805517	Exon10	c.1408_1421delCAGACAACTGCCTT	p.Q470fs	rs775963920		9.2e-05	fs_del								0	0
337023	RIPK3	14	AAGGCAGTTGTCTG	-	24805517	24805517	Exon10	c.1408_1421delCAGACAACTGCCTT	p.Q470fs	rs775963920		9.2e-05	fs_del								1	1
689722	RIPK3	14	AAGGCAGTTGTCTG	-	24805517	24805517	Exon10	c.1408_1421delCAGACAACTGCCTT	p.Q470fs	rs775963920		9.2e-05	fs_del								1	1
508062	RIPK3	14	G	A	24805533	24805533	Exon10	c.1405C>T	p.Q469*				stopgain								1	1
368633	RIPK3	14	G	A	24806303	24806303	Exon8	c.1264C>T	p.R422*	rs146886719		0.001829	stopgain								1	1
342388	RIPK3	14	G	A	24806303	24806303	Exon8	c.1264C>T	p.R422*	rs146886719		0.001829	stopgain								0	0
822096	RIPK3	14	G	A	24806303	24806303	Exon8	c.1264C>T	p.R422*	rs146886719		0.001829	stopgain								1	1
1300562	RIPK3	14	G	A	24806303	24806303	Exon8	c.1264C>T	p.R422*	rs146886719		0.001829	stopgain								0	0
1159601	RIPK3	14	G	A	24806303	24806303	Exon8	c.1264C>T	p.R422*	rs146886719		0.001829	stopgain								1	1
934928	RIPK3	14	G	A	24806303	24806303	Exon8	c.1264C>T	p.R422*	rs146886719		0.001829	stopgain								1	1
789504	RIPK3	14	G	A	24806303	24806303	Exon8	c.1264C>T	p.R422*	rs146886719		0.001829	stopgain								0	0
1300451	RIPK3	14	G	A	24806303	24806303	Exon8	c.1264C>T	p.R422*	rs146886719		0.001829	stopgain								0	0
477227	RIPK3	14	G	A	24806303	24806303	Exon8	c.1264C>T	p.R422*	rs146886719		0.001829	stopgain								0	0
248090	RIPK3	14	G	A	24806303	24806303	Exon8	c.1264C>T	p.R422*	rs146886719		0.001829	stopgain								0	0
916832	RIPK3	14	G	A	24806303	24806303	Exon8	c.1264C>T	p.R422*	rs146886719		0.001829	stopgain								0	0
1145429	RIPK3	14	G	A	24806303	24806303	Exon8	c.1264C>T	p.R422*	rs146886719		0.001829	stopgain								0	0
1089228	RIPK3	14	G	A	24806303	24806303	Exon8	c.1264C>T	p.R422*	rs146886719		0.001829	stopgain								0	0
1300685	RIPK3	14	G	A	24806303	24806303	Exon8	c.1264C>T	p.R422*	rs146886719		0.001829	stopgain								0	0
832856	RIPK3	14	G	A	24806303	24806303	Exon8	c.1264C>T	p.R422*	rs146886719		0.001829	stopgain								1	1
367237	RIPK3	14	G	A	24806303	24806303	Exon8	c.1264C>T	p.R422*	rs146886719		0.001829	stopgain								1	1
969305	RIPK3	14	G	A	24806303	24806303	Exon8	c.1264C>T	p.R422*	rs146886719		0.001829	stopgain								1	1
1300273	RIPK3	14	G	A	24806303	24806303	Exon8	c.1264C>T	p.R422*	rs146886719		0.001829	stopgain								1	1
916234	RIPK3	14	G	A	24806303	24806303	Exon8	c.1264C>T	p.R422*	rs146886719		0.001829	stopgain								0	0
618034	RIPK3	14	G	A	24806303	24806303	Exon8	c.1264C>T	p.R422*	rs146886719		0.001829	stopgain								0	0
973971	RIPK3	14	G	A	24806303	24806303	Exon8	c.1264C>T	p.R422*	rs146886719		0.001829	stopgain								1	1
1093832	RIPK3	14	G	A	24806303	24806303	Exon8	c.1264C>T	p.R422*	rs146886719		0.001829	stopgain								1	1
263601	RIPK3	14	G	A	24806303	24806303	Exon8	c.1264C>T	p.R422*	rs146886719		0.001829	stopgain								1
711385	RIPK3	14	G	A	24806303	24806303	Exon8	c.1264C>T	p.R422*	rs146886719		0.001829	stopgain								1	1
866282	RIPK3	14	G	A	24806303	24806303	Exon8	c.1264C>T	p.R422*	rs146886719		0.001829	stopgain								1	1
445926	RIPK3	14	G	A	24806303	24806303	Exon8	c.1264C>T	p.R422*	rs146886719		0.001829	stopgain								1	1
376677	RIPK3	14	G	A	24806303	24806303	Exon8	c.1264C>T	p.R422*	rs146886719		0.001829	stopgain								0	0
788017	RIPK3	14	G	A	24806303	24806303	Exon8	c.1264C>T	p.R422*	rs146886719		0.001829	stopgain								0	0
245298	RIPK3	14	G	A	24806303	24806303	Exon8	c.1264C>T	p.R422*	rs146886719		0.001829	stopgain								0	0
391790	RIPK3	14	G	A	24806303	24806303	Exon8	c.1264C>T	p.R422*	rs146886719		0.001829	stopgain								1
1300192	RIPK3	14	G	A	24806303	24806303	Exon8	c.1264C>T	p.R422*	rs146886719		0.001829	stopgain								1	1
1300180	RIPK3	14	G	A	24806303	24806303	Exon8	c.1264C>T	p.R422*	rs146886719		0.001829	stopgain								0	0
605123	RIPK3	14	G	A	24806303	24806303	Exon8	c.1264C>T	p.R422*	rs146886719		0.001829	stopgain								0	0
965286	RIPK3	14	G	A	24806303	24806303	Exon8	c.1264C>T	p.R422*	rs146886719		0.001829	stopgain								1	1
539219	RIPK3	14	G	A	24806303	24806303	Exon8	c.1264C>T	p.R422*	rs146886719		0.001829	stopgain								0	0
662314	RIPK3	14	G	A	24806303	24806303	Exon8	c.1264C>T	p.R422*	rs146886719		0.001829	stopgain								0	0
802422	RIPK3	14	G	A	24806303	24806303	Exon8	c.1264C>T	p.R422*	rs146886719		0.001829	stopgain								0	0
701535	RIPK3	14	G	A	24806303	24806303	Exon8	c.1264C>T	p.R422*	rs146886719		0.001829	stopgain								0	0
1300131	RIPK3	14	G	A	24806303	24806303	Exon8	c.1264C>T	p.R422*	rs146886719		0.001829	stopgain								1	1
1016269	RIPK3	14	G	A	24806303	24806303	Exon8	c.1264C>T	p.R422*	rs146886719		0.001829	stopgain								0	0
633046	RIPK3	14	G	A	24806303	24806303	Exon8	c.1264C>T	p.R422*	rs146886719		0.001829	stopgain								0	0
884887	RIPK3	14	G	A	24806303	24806303	Exon8	c.1264C>T	p.R422*	rs146886719		0.001829	stopgain								1	1
227026	RIPK3	14	G	A	24806303	24806303	Exon8	c.1264C>T	p.R422*	rs146886719		0.001829	stopgain								0	0
809214	RIPK3	14	G	A	24806303	24806303	Exon8	c.1264C>T	p.R422*	rs146886719		0.001829	stopgain								1	1
326798	RIPK3	14	G	A	24806303	24806303	Exon8	c.1264C>T	p.R422*	rs146886719		0.001829	stopgain								0	0
938997	RIPK3	14	G	A	24806303	24806303	Exon8	c.1264C>T	p.R422*	rs146886719		0.001829	stopgain								1	1
208193	RIPK3	14	G	A	24806303	24806303	Exon8	c.1264C>T	p.R422*	rs146886719		0.001829	stopgain								0	0
697004	RIPK3	14	G	A	24806303	24806303	Exon8	c.1264C>T	p.R422*	rs146886719		0.001829	stopgain								0	0
1300815	RIPK3	14	G	A	24806303	24806303	Exon8	c.1264C>T	p.R422*	rs146886719		0.001829	stopgain								1	1
920884	RIPK3	14	G	A	24806303	24806303	Exon8	c.1264C>T	p.R422*	rs146886719		0.001829	stopgain								0	0
660699	RIPK3	14	G	A	24806303	24806303	Exon8	c.1264C>T	p.R422*	rs146886719		0.001829	stopgain								0	0
341085	RIPK3	14	G	A	24806303	24806303	Exon8	c.1264C>T	p.R422*	rs146886719		0.001829	stopgain								0	0
321166	RIPK3	14	G	A	24806303	24806303	Exon8	c.1264C>T	p.R422*	rs146886719		0.001829	stopgain								0	0
585681	RIPK3	14	G	A	24806303	24806303	Exon8	c.1264C>T	p.R422*	rs146886719		0.001829	stopgain								0	0
656284	RIPK3	14	G	A	24806303	24806303	Exon8	c.1264C>T	p.R422*	rs146886719		0.001829	stopgain								1	1
943120	RIPK3	14	G	A	24806303	24806303	Exon8	c.1264C>T	p.R422*	rs146886719		0.001829	stopgain								1	1
526545	RIPK3	14	C	A	24806528	24806528	Exon8	c.1039G>T	p.E347*				stopgain								1	1
502943	RIPK3	14	T	C	24807248	24807248	Exon6	c.665-2A>G					splicing	7.85	-0.1	1.01274					1	1
860451	RIPK3	14	C	A	24807454	24807454	Exon5	c.664+1G>T					splicing	4.57	-3.93	1.85996					1	1
447034	RIPK3	14	C	A	24807458	24807458	Exon5	c.661G>T	p.E221*				stopgain								1	1
215582	RIPK3	14	G	A	24808292	24808292	Exon3	c.400C>T	p.Q134*				stopgain								1	1
217889	RIPK3	14	G	A	24808367	24808367	Exon3	c.325C>T	p.Q109*				stopgain								1	1
640789	RIPK3	14	C	A	24808766	24808766	Exon2	c.58G>T	p.E20*	rs773361926		5.5e-05	stopgain								0	0
1053599	RIPK3	14	C	A	24808766	24808766	Exon2	c.58G>T	p.E20*	rs773361926		5.5e-05	stopgain								0	0
404354	RIPK3	14	C	A	24808766	24808766	Exon2	c.58G>T	p.E20*	rs773361926		5.5e-05	stopgain								1
707408	RIPK3	14	A	G	24809031	24809031	Exon1	c.2T>C	p.M1?				startloss				0	0.967	-1.08	PROB	0	0
1251863	RNASEL	1	T	-	182544618	182544618	Exon7	c.2135delA	p.Y712fs				fs_del								0	0
875935	RNASEL	1	T	C	182545526	182545526	Exon6	c.1906-2A>G		rs757477757		3.3e-05	splicing	9.71	1.76	0.818744					1	1
916589	RNASEL	1	C	T	182550360	182550360	Exon5	c.1905G>A	p.K635K	rs117790439	0	1.8e-05	syn	9.11	3.87	0.575192					0	0
798819	RNASEL	1	A	C	182554790	182554790	Exon2	c.1152T>G	p.Y384*				stopgain								0	0
297535	RNASEL	1	-	T	182555092	182555089	Exon2	c.852dupA	p.L285fs			1.8e-05	fs_ins								1
719807	RNASEL	1	C	A	182555149	182555149	Exon2	c.793G>T	p.E265*	rs74315364	0.0026	0.006	stopgain								0	0
1211994	RNASEL	1	C	A	182555149	182555149	Exon2	c.793G>T	p.E265*	rs74315364	0.0026	0.006	stopgain								0	0
1047905	RNASEL	1	C	A	182555149	182555149	Exon2	c.793G>T	p.E265*	rs74315364	0.0026	0.006	stopgain								0	0
669622	RNASEL	1	C	A	182555149	182555149	Exon2	c.793G>T	p.E265*	rs74315364	0.0026	0.006	stopgain								1	1
589245	RNASEL	1	C	A	182555149	182555149	Exon2	c.793G>T	p.E265*	rs74315364	0.0026	0.006	stopgain								1	1
526949	RNASEL	1	C	A	182555149	182555149	Exon2	c.793G>T	p.E265*	rs74315364	0.0026	0.006	stopgain								1	1
958332	RNASEL	1	C	A	182555149	182555149	Exon2	c.793G>T	p.E265*	rs74315364	0.0026	0.006	stopgain								1	1
1109255	RNASEL	1	C	A	182555149	182555149	Exon2	c.793G>T	p.E265*	rs74315364	0.0026	0.006	stopgain								1	1
284129	RNASEL	1	C	A	182555149	182555149	Exon2	c.793G>T	p.E265*	rs74315364	0.0026	0.006	stopgain								0	0
1243866	RNASEL	1	C	A	182555149	182555149	Exon2	c.793G>T	p.E265*	rs74315364	0.0026	0.006	stopgain								0	0
615127	RNASEL	1	C	A	182555149	182555149	Exon2	c.793G>T	p.E265*	rs74315364	0.0026	0.006	stopgain								1	1
196182	RNASEL	1	C	A	182555149	182555149	Exon2	c.793G>T	p.E265*	rs74315364	0.0026	0.006	stopgain								0	0
1137982	RNASEL	1	C	A	182555149	182555149	Exon2	c.793G>T	p.E265*	rs74315364	0.0026	0.006	stopgain								0	0
480594	RNASEL	1	C	A	182555149	182555149	Exon2	c.793G>T	p.E265*	rs74315364	0.0026	0.006	stopgain								0	0
971032	RNASEL	1	C	A	182555149	182555149	Exon2	c.793G>T	p.E265*	rs74315364	0.0026	0.006	stopgain								1	1
575344	RNASEL	1	C	A	182555149	182555149	Exon2	c.793G>T	p.E265*	rs74315364	0.0026	0.006	stopgain								0	0
1249806	RNASEL	1	C	A	182555149	182555149	Exon2	c.793G>T	p.E265*	rs74315364	0.0026	0.006	stopgain								0	0
195141	RNASEL	1	C	A	182555149	182555149	Exon2	c.793G>T	p.E265*	rs74315364	0.0026	0.006	stopgain								0	0
826969	RNASEL	1	C	A	182555149	182555149	Exon2	c.793G>T	p.E265*	rs74315364	0.0026	0.006	stopgain								1	1
842556	RNASEL	1	C	A	182555149	182555149	Exon2	c.793G>T	p.E265*	rs74315364	0.0026	0.006	stopgain								1	1
1057426	RNASEL	1	C	A	182555149	182555149	Exon2	c.793G>T	p.E265*	rs74315364	0.0026	0.006	stopgain								0	0
1243032	RNASEL	1	C	A	182555149	182555149	Exon2	c.793G>T	p.E265*	rs74315364	0.0026	0.006	stopgain								0	0
567257	RNASEL	1	C	A	182555149	182555149	Exon2	c.793G>T	p.E265*	rs74315364	0.0026	0.006	stopgain								1	1
551224	RNASEL	1	C	A	182555149	182555149	Exon2	c.793G>T	p.E265*	rs74315364	0.0026	0.006	stopgain								0	0
1063121	RNASEL	1	C	A	182555149	182555149	Exon2	c.793G>T	p.E265*	rs74315364	0.0026	0.006	stopgain								1	1
821992	RNASEL	1	C	A	182555149	182555149	Exon2	c.793G>T	p.E265*	rs74315364	0.0026	0.006	stopgain								1	1
429794	RNASEL	1	C	A	182555149	182555149	Exon2	c.793G>T	p.E265*	rs74315364	0.0026	0.006	stopgain								0	0
717928	RNASEL	1	C	A	182555149	182555149	Exon2	c.793G>T	p.E265*	rs74315364	0.0026	0.006	stopgain								1	1
1092017	RNASEL	1	C	A	182555149	182555149	Exon2	c.793G>T	p.E265*	rs74315364	0.0026	0.006	stopgain								1	1
1115514	RNASEL	1	C	A	182555149	182555149	Exon2	c.793G>T	p.E265*	rs74315364	0.0026	0.006	stopgain								1	1
1098384	RNASEL	1	C	A	182555149	182555149	Exon2	c.793G>T	p.E265*	rs74315364	0.0026	0.006	stopgain								1	1
601226	RNASEL	1	C	A	182555149	182555149	Exon2	c.793G>T	p.E265*	rs74315364	0.0026	0.006	stopgain								1	1
752688	RNASEL	1	C	A	182555149	182555149	Exon2	c.793G>T	p.E265*	rs74315364	0.0026	0.006	stopgain								1	1
1244368	RNASEL	1	C	A	182555149	182555149	Exon2	c.793G>T	p.E265*	rs74315364	0.0026	0.006	stopgain								0	0
259656	RNASEL	1	C	A	182555149	182555149	Exon2	c.793G>T	p.E265*	rs74315364	0.0026	0.006	stopgain								1
823111	RNASEL	1	C	A	182555149	182555149	Exon2	c.793G>T	p.E265*	rs74315364	0.0026	0.006	stopgain								1	1
230010	RNASEL	1	C	A	182555149	182555149	Exon2	c.793G>T	p.E265*	rs74315364	0.0026	0.006	stopgain								0	0
957919	RNASEL	1	C	A	182555149	182555149	Exon2	c.793G>T	p.E265*	rs74315364	0.0026	0.006	stopgain								1	1
1163749	RNASEL	1	C	A	182555149	182555149	Exon2	c.793G>T	p.E265*	rs74315364	0.0026	0.006	stopgain								0	0
612208	RNASEL	1	C	A	182555149	182555149	Exon2	c.793G>T	p.E265*	rs74315364	0.0026	0.006	stopgain								1	1
1078084	RNASEL	1	C	A	182555149	182555149	Exon2	c.793G>T	p.E265*	rs74315364	0.0026	0.006	stopgain								0	0
1236360	RNASEL	1	C	A	182555149	182555149	Exon2	c.793G>T	p.E265*	rs74315364	0.0026	0.006	stopgain								0	0
737551	RNASEL	1	C	A	182555149	182555149	Exon2	c.793G>T	p.E265*	rs74315364	0.0026	0.006	stopgain								0	0
1006786	RNASEL	1	C	A	182555149	182555149	Exon2	c.793G>T	p.E265*	rs74315364	0.0026	0.006	stopgain								0	0
976497	RNASEL	1	C	A	182555149	182555149	Exon2	c.793G>T	p.E265*	rs74315364	0.0026	0.006	stopgain								1	1
289526	RNASEL	1	C	A	182555149	182555149	Exon2	c.793G>T	p.E265*	rs74315364	0.0026	0.006	stopgain								1	1
1252811	RNASEL	1	C	A	182555149	182555149	Exon2	c.793G>T	p.E265*	rs74315364	0.0026	0.006	stopgain								0	0
359844	RNASEL	1	C	A	182555149	182555149	Exon2	c.793G>T	p.E265*	rs74315364	0.0026	0.006	stopgain								0	0
528469	RNASEL	1	C	A	182555149	182555149	Exon2	c.793G>T	p.E265*	rs74315364	0.0026	0.006	stopgain								0	0
234008	RNASEL	1	C	A	182555149	182555149	Exon2	c.793G>T	p.E265*	rs74315364	0.0026	0.006	stopgain								1	1
354749	RNASEL	1	C	A	182555149	182555149	Exon2	c.793G>T	p.E265*	rs74315364	0.0026	0.006	stopgain								0	0
570128	RNASEL	1	C	A	182555149	182555149	Exon2	c.793G>T	p.E265*	rs74315364	0.0026	0.006	stopgain								1	1
1027691	RNASEL	1	C	A	182555149	182555149	Exon2	c.793G>T	p.E265*	rs74315364	0.0026	0.006	stopgain								1	1
1245372	RNASEL	1	C	A	182555149	182555149	Exon2	c.793G>T	p.E265*	rs74315364	0.0026	0.006	stopgain								0	0
1141095	RNASEL	1	C	A	182555149	182555149	Exon2	c.793G>T	p.E265*	rs74315364	0.0026	0.006	stopgain								1	1
517958	RNASEL	1	C	A	182555149	182555149	Exon2	c.793G>T	p.E265*	rs74315364	0.0026	0.006	stopgain								0	0
276497	RNASEL	1	C	A	182555149	182555149	Exon2	c.793G>T	p.E265*	rs74315364	0.0026	0.006	stopgain								0	0
1180326	RNASEL	1	C	A	182555149	182555149	Exon2	c.793G>T	p.E265*	rs74315364	0.0026	0.006	stopgain								0	0
299250	RNASEL	1	C	A	182555149	182555149	Exon2	c.793G>T	p.E265*	rs74315364	0.0026	0.006	stopgain								1
969710	RNASEL	1	C	A	182555149	182555149	Exon2	c.793G>T	p.E265*	rs74315364	0.0026	0.006	stopgain								1	1
927894	RNASEL	1	C	A	182555149	182555149	Exon2	c.793G>T	p.E265*	rs74315364	0.0026	0.006	stopgain								1	1
221399	RNASEL	1	C	A	182555149	182555149	Exon2	c.793G>T	p.E265*	rs74315364	0.0026	0.006	stopgain								1
1085688	RNASEL	1	C	A	182555149	182555149	Exon2	c.793G>T	p.E265*	rs74315364	0.0026	0.006	stopgain								1	1
1077609	RNASEL	1	C	A	182555149	182555149	Exon2	c.793G>T	p.E265*	rs74315364	0.0026	0.006	stopgain								1	1
225856	RNASEL	1	C	A	182555149	182555149	Exon2	c.793G>T	p.E265*	rs74315364	0.0026	0.006	stopgain								0	0
1076688	RNASEL	1	C	A	182555149	182555149	Exon2	c.793G>T	p.E265*	rs74315364	0.0026	0.006	stopgain								1	1
1007883	RNASEL	1	C	A	182555149	182555149	Exon2	c.793G>T	p.E265*	rs74315364	0.0026	0.006	stopgain								0	0
881932	RNASEL	1	C	A	182555149	182555149	Exon2	c.793G>T	p.E265*	rs74315364	0.0026	0.006	stopgain								1	1
368204	RNASEL	1	C	A	182555149	182555149	Exon2	c.793G>T	p.E265*	rs74315364	0.0026	0.006	stopgain								1	1
1028415	RNASEL	1	C	A	182555149	182555149	Exon2	c.793G>T	p.E265*	rs74315364	0.0026	0.006	stopgain								0	0
814660	RNASEL	1	C	A	182555149	182555149	Exon2	c.793G>T	p.E265*	rs74315364	0.0026	0.006	stopgain								0	0
598381	RNASEL	1	C	A	182555149	182555149	Exon2	c.793G>T	p.E265*	rs74315364	0.0026	0.006	stopgain								0	0
964462	RNASEL	1	C	A	182555149	182555149	Exon2	c.793G>T	p.E265*	rs74315364	0.0026	0.006	stopgain								1	1
297610	RNASEL	1	C	A	182555149	182555149	Exon2	c.793G>T	p.E265*	rs74315364	0.0026	0.006	stopgain								1	1
321877	RNASEL	1	C	A	182555149	182555149	Exon2	c.793G>T	p.E265*	rs74315364	0.0026	0.006	stopgain								0	0
1185219	RNASEL	1	C	A	182555149	182555149	Exon2	c.793G>T	p.E265*	rs74315364	0.0026	0.006	stopgain								0	0
324576	RNASEL	1	C	A	182555149	182555149	Exon2	c.793G>T	p.E265*	rs74315364	0.0026	0.006	stopgain								0	0
767697	RNASEL	1	C	A	182555149	182555149	Exon2	c.793G>T	p.E265*	rs74315364	0.0026	0.006	stopgain								0	0
636123	RNASEL	1	C	A	182555149	182555149	Exon2	c.793G>T	p.E265*	rs74315364	0.0026	0.006	stopgain								1	1
230478	RNASEL	1	C	A	182555149	182555149	Exon2	c.793G>T	p.E265*	rs74315364	0.0026	0.006	stopgain								0	0
189946	RNASEL	1	C	A	182555149	182555149	Exon2	c.793G>T	p.E265*	rs74315364	0.0026	0.006	stopgain								0	0
1083573	RNASEL	1	C	A	182555149	182555149	Exon2	c.793G>T	p.E265*	rs74315364	0.0026	0.006	stopgain								1	1
582455	RNASEL	1	C	A	182555149	182555149	Exon2	c.793G>T	p.E265*	rs74315364	0.0026	0.006	stopgain								1	1
1054362	RNASEL	1	C	A	182555149	182555149	Exon2	c.793G>T	p.E265*	rs74315364	0.0026	0.006	stopgain								0	0
922409	RNASEL	1	C	A	182555149	182555149	Exon2	c.793G>T	p.E265*	rs74315364	0.0026	0.006	stopgain								0	0
671928	RNASEL	1	C	A	182555149	182555149	Exon2	c.793G>T	p.E265*	rs74315364	0.0026	0.006	stopgain								0	0
1245616	RNASEL	1	C	A	182555149	182555149	Exon2	c.793G>T	p.E265*	rs74315364	0.0026	0.006	stopgain								0	0
1156720	RNASEL	1	C	A	182555149	182555149	Exon2	c.793G>T	p.E265*	rs74315364	0.0026	0.006	stopgain								1	1
1250030	RNASEL	1	C	A	182555149	182555149	Exon2	c.793G>T	p.E265*	rs74315364	0.0026	0.006	stopgain								1	1
342358	RNASEL	1	-	TT	182555278	182555277	Exon2	c.664_665insAA	p.T222fs				fs_ins								0	0
1196290	RNASEL	1	C	-	182555423	182555422	Exon2	c.520delG	p.D174fs				fs_del								0	0
351358	RNASEL	1	C	-	182555423	182555422	Exon2	c.520delG	p.D174fs				fs_del								1	1
985049	RNASEL	1	CTTT	-	182555468	182555468	Exon2	c.471_474delAAAG	p.T157fs	rs747261020		0.000755	fs_del								1	1
1027723	RNASEL	1	CTTT	-	182555468	182555468	Exon2	c.471_474delAAAG	p.T157fs	rs747261020		0.000755	fs_del								1	1
388385	RNASEL	1	CTTT	-	182555468	182555468	Exon2	c.471_474delAAAG	p.T157fs	rs747261020		0.000755	fs_del								0	0
406500	RNASEL	1	CTTT	-	182555468	182555468	Exon2	c.471_474delAAAG	p.T157fs	rs747261020		0.000755	fs_del								1
735848	RNASEL	1	CTTT	-	182555468	182555468	Exon2	c.471_474delAAAG	p.T157fs	rs747261020		0.000755	fs_del								0	0
653325	RNASEL	1	CTTT	-	182555468	182555468	Exon2	c.471_474delAAAG	p.T157fs	rs747261020		0.000755	fs_del								0	0
722549	RNASEL	1	CTTT	-	182555468	182555468	Exon2	c.471_474delAAAG	p.T157fs	rs747261020		0.000755	fs_del								1	1
443937	RNASEL	1	A	-	182555754	182555754	Exon2	c.188delT	p.L63fs				fs_del								1	1
1132464	RNASEL	1	A	C	182555940	182555940	Exon2	c.2T>G	p.M1?	rs564569678		3.7e-05	startloss				0.001	0.971	-2.37	PROB	0	0
1124556	RNASEL	1	A	C	182555940	182555940	Exon2	c.2T>G	p.M1?	rs564569678		3.7e-05	startloss				0.001	0.971	-2.37	PROB	1	1
1005913	SLX4	16	G	A	3632606	3632606	Exon15	c.5242C>T	p.Q1748*	rs776789371		0.000111	stopgain								1	1
399886	SLX4	16	G	A	3632606	3632606	Exon15	c.5242C>T	p.Q1748*	rs776789371		0.000111	stopgain								1	1
1198629	SLX4	16	G	-	3633359	3633357	Exon14	c.4894delC	p.Q1632fs				fs_del								0	0
949770	SLX4	16	G	A	3639054	3639054	Exon12	c.4585C>T	p.Q1529*				stopgain								1	1
1320127	SLX4	16	G	T	3639116	3639116	Exon12	c.4523C>A	p.S1508*	rs112694849			stopgain								1	1
235279	SLX4	16	-	GCGGCCTCGTTCATCCT	3639270	3639253	Exon12	c.4369_4385dupAGGATGAACGAGGCCGC	p.A1462fs				stopgain								1	1
443197	SLX4	16	C	T	3639317	3639317	Exon12	c.4322G>A	p.W1441*				stopgain								1	1
847824	SLX4	16	CT	-	3639743	3639743	Exon12	c.3895_3896delAG	p.R1299fs	rs763914156		1.8e-05	fs_del								1	1
355665	SLX4	16	CT	-	3639743	3639743	Exon12	c.3895_3896delAG	p.R1299fs	rs763914156		1.8e-05	fs_del								0	0
370293	SLX4	16	CT	-	3640830	3640830	Exon12	c.2808_2809delAG	p.S936fs	rs767631456		5.5e-05	fs_del								1	1
864595	SLX4	16	-	CCCT	3640831	3640827	Exon12	c.2808_2811dupAGGG	p.A938fs				fs_ins								1	1
258425	SLX4	16	AA	-	3641143	3641141	Exon12	c.2497_2498delTT	p.L833fs				fs_del								1	1
521207	SLX4	16	C	A	3641238	3641238	Exon12	c.2401G>T	p.E801*				stopgain								1	1
1315391	SLX4	16	G	C	3641255	3641255	Exon12	c.2384C>G	p.S795*				stopgain								1	1
503772	SLX4	16	G	A	3644477	3644477	Exon10	c.2137C>T	p.R713*	rs760126773		2e-05	stopgain								1	1
292983	SLX4	16	C	T	3646395	3646395	Exon8	c.1684-1G>A					splicing	9.75	0.99	0.898462					0	0
394731	SLX4	16	C	A	3647375	3647375	Exon7	c.1683+5G>T		rs748260629			splicing	10.67	5.95	0.442362					1	1
1090179	SLX4	16	-	G	3647663	3647656	Exon7	c.1406dupC	p.P469fs				fs_ins								0	0
349173	SLX4	16	G	A	3651023	3651023	Exon5	c.1120C>T	p.Q374*				stopgain								1	1
441751	SMC1A	X	G	A	53410147	53410147	Exon20	c.3001C>T	p.Q1001*				stopgain								1	1
786236	SMC1A	X	C	T	53410175	53410175	Exon20	c.2974-1G>A					splicing	4.09	-4.66	2.13936					0	0
1117745	SMC1A	X	C	T	53410175	53410175	Exon20	c.2974-1G>A					splicing	4.09	-4.66	2.13936					1	1
491519	SMC1A	X	T	C	53410176	53410176	Exon20	c.2974-2A>G		rs727503774			splicing	4.09	-3.87	1.94621					0	0
396871	SMC1A	X	T	C	53410176	53410176	Exon20	c.2974-2A>G		rs727503774			splicing	4.09	-3.87	1.94621					1	1
534467	SMC1A	X	C	T	53410184	53410184	Exon20	c.2974-10G>A					splicing	4.09	-2.08	1.50856					0	0
187433	SMC1A	X	C	T	53410185	53410185	Exon20	c.2974-11G>A					splicing	4.09	-2.32	1.56724					0	0
945926	SMC1A	X	C	T	53410190	53410190	Exon20	c.2974-16G>A					splicing	4.09	1.93	0.528117					1	1
715038	SMC1A	X	C	T	53410190	53410190	Exon20	c.2974-16G>A					splicing	4.09	1.93	0.528117					1	1
1229586	SMC1A	X	C	T	53410190	53410190	Exon20	c.2974-16G>A					splicing	4.09	1.93	0.528117					0	0
747316	SMC1A	X	T	C	53432606	53432606	Exon11	c.1732-2A>G					splicing	10.09	2.13	0.7889					1
745361	SMC1A	X	A	G	53436350	53436350	Exon8	c.1337+2T>C					splicing	7.44	-0.31	1.04167					1	1
384873	SMC1A	X	G	A	53438947	53438947	Exon6	c.1111C>T	p.Q371*				stopgain								0	0
520690	SMC1A	X	G	A	53438983	53438983	Exon6	c.1075C>T	p.Q359*				stopgain								1	1
1249658	SMG5	1	-	TTTC	156220665	156220665	Exon21	c.2950_2951insGAAA	p.L984fs				fs_ins								1	1
1247292	SMG5	1	C	-	156222849	156222847	Exon18	c.2525delG	p.G842fs	rs754744376		2.2e-05	fs_del								0	0
508193	SMG5	1	C	T	156231123	156231123	Exon14	c.2107+1G>A					splicing	10.1	1.92	0.809901					1	1
1007934	SMG5	1	GTCTG	-	156235698	156235697	Exon12	c.1726_1730delCAGAC	p.Q576fs	rs769434578		1.8e-05	fs_del								0	0
904062	SMG5	1	G	C	156235949	156235949	Exon12	c.1478C>G	p.S493*				stopgain								1	1
384967	SMG5	1	G	T	156235988	156235988	Exon12	c.1439C>A	p.S480*				stopgain								0	0
384841	SMG5	1	T	-	156238103	156238101	Exon8	c.819delA	p.K273fs				fs_del								0	0
1081030	SMG5	1	G	-	156248795	156248794	Exon2	c.106delC	p.L36fs				fs_del								0	0
475223	SMG5	1	T	-	156252453	156252453	Exon1	c.19delA	p.T7fs				fs_del								1	1
524517	SNRNP200	2	C	T	96942637	96942637	Exon43	c.6174+5G>A		rs552897375		1.8e-05	splicing	9.73	4.89	0.497431					0	0
520624	SNRNP200	2	C	T	96947551	96947551	Exon35	c.5024+1G>A					splicing	8.4	0.22	0.973809					1	1
390628	SNRNP200	2	C	T	96950091	96950091	Exon31	c.4392+5G>A					splicing	5.84	1.49	0.744863					1	1
688382	SNRNP200	2	G	C	96950326	96950326	Exon31	c.4165-3C>G					splicing	10.67	2.36	0.778819					1	1
526449	SNRNP200	2	G	A	96955051	96955051	Exon22	c.3007C>T	p.Q1003*	rs370356282			stopgain								1	1
534188	SNRNP200	2	T	-	96955578	96955577	Exon21	c.2900delA	p.N967fs				fs_del								0	0
324380	SNRNP200	2	A	C	96956257	96956257	Exon20	c.2554-5T>G		rs377032938		1.8e-05	splicing	9.32	3.03	0.674893					0	0
525035	SNRNP200	2	A	C	96956257	96956257	Exon20	c.2554-5T>G		rs377032938		1.8e-05	splicing	9.32	3.03	0.674893					0	0
932151	SNRNP200	2	A	C	96956257	96956257	Exon20	c.2554-5T>G		rs377032938		1.8e-05	splicing	9.32	3.03	0.674893					1	1
234895	SNRNP200	2	A	C	96956257	96956257	Exon20	c.2554-5T>G		rs377032938		1.8e-05	splicing	9.32	3.03	0.674893					1	1
818855	SNRNP200	2	A	C	96956257	96956257	Exon20	c.2554-5T>G		rs377032938		1.8e-05	splicing	9.32	3.03	0.674893					1	1
520617	SNRNP200	2	G	A	96958811	96958811	Exon16	c.2059C>T	p.Q687*				stopgain								1	1
782502	SNRNP200	2	G	A	96959056	96959056	Exon15	c.2034C>T	p.N678N				syn	7.33	3.86	0.473397					1	1
508157	SNRNP200	2	T	C	96959249	96959249	Exon15	c.1843-2A>G					splicing	9.57	1.62	0.830721					1	1
529902	SNRNP200	2	T	A	96962790	96962790	Exon12	c.1396A>T	p.K466*				stopgain								0	0
1254297	SNRNP200	2	G	A	96963259	96963259	Exon11	c.1219C>T	p.Q407*				stopgain								0	0
579729	SNRNP200	2	TC	-	96967343	96967342	Exon4	c.493_494delGA	p.D165fs				fs_del								1	1
1335471	SPHK1	17	A	G	74381187	74381187	Exon1	c.1A>G	p.M1V				startloss				0.268	0.001	-0.35	BEN	1	1
1164464	SPHK1	17	C	-	74382391	74382391	Exon4	c.511delC	p.H171fs				fs_del								1	1
554855	SPHK1	17	G	C	74382399	74382399	Exon4	c.516+3G>C					splicing	8.41	4.94	0.412604					1	1
1335025	SPHK1	17	G	C	74382473	74382473	Exon5	c.517-1G>C		rs370724379		1.9e-05	splicing	7.45	-0.61	1.08188					0	0
1335330	SPHK1	17	G	C	74382473	74382473	Exon5	c.517-1G>C		rs370724379		1.9e-05	splicing	7.45	-0.61	1.08188					1	1
715617	SPHK1	17	G	A	74382590	74382590	Exon5	c.632+1G>A		rs145595903		0.000191	splicing	6.04	-2.15	1.35596					1
571301	SPHK1	17	G	A	74382590	74382590	Exon5	c.632+1G>A		rs145595903		0.000191	splicing	6.04	-2.15	1.35596					0	0
412172	SPHK1	17	G	A	74382590	74382590	Exon5	c.632+1G>A		rs145595903		0.000191	splicing	6.04	-2.15	1.35596					1	1
1336002	SPHK1	17	G	A	74382590	74382590	Exon5	c.632+1G>A		rs145595903		0.000191	splicing	6.04	-2.15	1.35596					0	0
1334746	SPHK1	17	G	A	74382590	74382590	Exon5	c.632+1G>A		rs145595903		0.000191	splicing	6.04	-2.15	1.35596					0	0
399753	SPHK1	17	G	A	74382590	74382590	Exon5	c.632+1G>A		rs145595903		0.000191	splicing	6.04	-2.15	1.35596					1
1201081	SPHK1	17	G	A	74382590	74382590	Exon5	c.632+1G>A		rs145595903		0.000191	splicing	6.04	-2.15	1.35596					0	0
397429	SPHK1	17	G	A	74382590	74382590	Exon5	c.632+1G>A		rs145595903		0.000191	splicing	6.04	-2.15	1.35596					1
515223	SPHK1	17	G	A	74382590	74382590	Exon5	c.632+1G>A		rs145595903		0.000191	splicing	6.04	-2.15	1.35596					0	0
305032	SPHK1	17	G	A	74382590	74382590	Exon5	c.632+1G>A		rs145595903		0.000191	splicing	6.04	-2.15	1.35596					0	0
183032	SPHK1	17	G	A	74382590	74382590	Exon5	c.632+1G>A		rs145595903		0.000191	splicing	6.04	-2.15	1.35596					0	0
495847	SPHK1	17	G	A	74382590	74382590	Exon5	c.632+1G>A		rs145595903		0.000191	splicing	6.04	-2.15	1.35596					0	0
596003	SPHK1	17	G	A	74382590	74382590	Exon5	c.632+1G>A		rs145595903		0.000191	splicing	6.04	-2.15	1.35596					0	0
1233259	SPHK1	17	G	-	74383108	74383108	Exon6	c.854delG	p.R285fs	rs549579958		0.002634	fs_del								0	0
358481	SPHK1	17	G	-	74383108	74383108	Exon6	c.854delG	p.R285fs	rs549579958		0.002634	fs_del								0	0
527847	SPHK1	17	G	-	74383108	74383108	Exon6	c.854delG	p.R285fs	rs549579958		0.002634	fs_del								1	1
883335	SPHK1	17	G	-	74383108	74383108	Exon6	c.854delG	p.R285fs	rs549579958		0.002634	fs_del								1	1
471459	SPHK1	17	G	-	74383108	74383108	Exon6	c.854delG	p.R285fs	rs549579958		0.002634	fs_del								1	1
798370	SPHK1	17	G	-	74383108	74383108	Exon6	c.854delG	p.R285fs	rs549579958		0.002634	fs_del								0	0
1334578	SPHK1	17	G	-	74383108	74383108	Exon6	c.854delG	p.R285fs	rs549579958		0.002634	fs_del								1	1
1151869	SPHK1	17	G	-	74383108	74383108	Exon6	c.854delG	p.R285fs	rs549579958		0.002634	fs_del								0	0
529521	SPHK1	17	G	-	74383108	74383108	Exon6	c.854delG	p.R285fs	rs549579958		0.002634	fs_del								0	0
257695	SPHK1	17	G	-	74383108	74383108	Exon6	c.854delG	p.R285fs	rs549579958		0.002634	fs_del								1	1
232312	SPHK1	17	G	-	74383108	74383108	Exon6	c.854delG	p.R285fs	rs549579958		0.002634	fs_del								1
1072099	SPHK1	17	G	-	74383108	74383108	Exon6	c.854delG	p.R285fs	rs549579958		0.002634	fs_del								0	0
1336294	SPHK1	17	G	-	74383108	74383108	Exon6	c.854delG	p.R285fs	rs549579958		0.002634	fs_del								0	0
1214218	SPHK1	17	G	-	74383108	74383108	Exon6	c.854delG	p.R285fs	rs549579958		0.002634	fs_del								0	0
1049082	SPHK1	17	G	-	74383108	74383108	Exon6	c.854delG	p.R285fs	rs549579958		0.002634	fs_del								0	0
939375	SPHK1	17	G	-	74383108	74383108	Exon6	c.854delG	p.R285fs	rs549579958		0.002634	fs_del								1	1
566932	SPHK1	17	G	-	74383108	74383108	Exon6	c.854delG	p.R285fs	rs549579958		0.002634	fs_del								1	1
354952	SPHK1	17	G	-	74383108	74383108	Exon6	c.854delG	p.R285fs	rs549579958		0.002634	fs_del								0	0
658890	SPHK1	17	G	-	74383108	74383108	Exon6	c.854delG	p.R285fs	rs549579958		0.002634	fs_del								1	1
197371	SPHK1	17	G	-	74383108	74383108	Exon6	c.854delG	p.R285fs	rs549579958		0.002634	fs_del								0	0
449154	SPHK1	17	G	-	74383108	74383108	Exon6	c.854delG	p.R285fs	rs549579958		0.002634	fs_del								1	1
1099885	SPHK1	17	G	-	74383108	74383108	Exon6	c.854delG	p.R285fs	rs549579958		0.002634	fs_del								1	1
680969	SPHK1	17	G	-	74383108	74383108	Exon6	c.854delG	p.R285fs	rs549579958		0.002634	fs_del								1
436785	SPHK1	17	G	-	74383108	74383108	Exon6	c.854delG	p.R285fs	rs549579958		0.002634	fs_del								0	0
1334892	SPHK1	17	G	-	74383108	74383108	Exon6	c.854delG	p.R285fs	rs549579958		0.002634	fs_del								0	0
787116	SPHK1	17	G	-	74383108	74383108	Exon6	c.854delG	p.R285fs	rs549579958		0.002634	fs_del								0	0
751183	SPHK1	17	G	-	74383108	74383108	Exon6	c.854delG	p.R285fs	rs549579958		0.002634	fs_del								1	1
238238	SPHK1	17	G	-	74383108	74383108	Exon6	c.854delG	p.R285fs	rs549579958		0.002634	fs_del								1	1
872975	SPHK1	17	G	-	74383108	74383108	Exon6	c.854delG	p.R285fs	rs549579958		0.002634	fs_del								1	1
565102	SPHK1	17	G	-	74383108	74383108	Exon6	c.854delG	p.R285fs	rs549579958		0.002634	fs_del								0	0
633653	SPHK1	17	G	-	74383108	74383108	Exon6	c.854delG	p.R285fs	rs549579958		0.002634	fs_del								1	1
459427	SPHK1	17	G	-	74383108	74383108	Exon6	c.854delG	p.R285fs	rs549579958		0.002634	fs_del								1	1
186902	SPHK1	17	G	-	74383108	74383108	Exon6	c.854delG	p.R285fs	rs549579958		0.002634	fs_del								0	0
1335762	SPHK1	17	G	-	74383108	74383108	Exon6	c.854delG	p.R285fs	rs549579958		0.002634	fs_del								1	1
352500	SPHK1	17	G	-	74383108	74383108	Exon6	c.854delG	p.R285fs	rs549579958		0.002634	fs_del								1	1
1156112	SPHK1	17	G	-	74383108	74383108	Exon6	c.854delG	p.R285fs	rs549579958		0.002634	fs_del								0	0
819983	SPHK1	17	G	-	74383108	74383108	Exon6	c.854delG	p.R285fs	rs549579958		0.002634	fs_del								1	1
872483	SPHK1	17	G	-	74383108	74383108	Exon6	c.854delG	p.R285fs	rs549579958		0.002634	fs_del								1	1
1179773	SPHK1	17	G	-	74383108	74383108	Exon6	c.854delG	p.R285fs	rs549579958		0.002634	fs_del								0	0
880240	SPHK1	17	G	-	74383108	74383108	Exon6	c.854delG	p.R285fs	rs549579958		0.002634	fs_del								1	1
205991	SPHK1	17	G	-	74383108	74383108	Exon6	c.854delG	p.R285fs	rs549579958		0.002634	fs_del								0	0
765155	SPHK1	17	G	-	74383108	74383108	Exon6	c.854delG	p.R285fs	rs549579958		0.002634	fs_del								1	1
875801	SPHK1	17	G	-	74383108	74383108	Exon6	c.854delG	p.R285fs	rs549579958		0.002634	fs_del								1	1
229689	SPHK1	17	G	-	74383108	74383108	Exon6	c.854delG	p.R285fs	rs549579958		0.002634	fs_del								0	0
721916	SPHK1	17	G	-	74383108	74383108	Exon6	c.854delG	p.R285fs	rs549579958		0.002634	fs_del								1	1
1058004	SPHK1	17	G	-	74383108	74383108	Exon6	c.854delG	p.R285fs	rs549579958		0.002634	fs_del								1	1
1335050	SPHK1	17	G	-	74383108	74383108	Exon6	c.854delG	p.R285fs	rs549579958		0.002634	fs_del								1	1
650728	SPHK1	17	G	-	74383108	74383108	Exon6	c.854delG	p.R285fs	rs549579958		0.002634	fs_del								0	0
945421	SPHK1	17	G	-	74383108	74383108	Exon6	c.854delG	p.R285fs	rs549579958		0.002634	fs_del								1	1
1232818	SPHK1	17	G	-	74383108	74383108	Exon6	c.854delG	p.R285fs	rs549579958		0.002634	fs_del								0	0
534270	SPHK1	17	G	-	74383108	74383108	Exon6	c.854delG	p.R285fs	rs549579958		0.002634	fs_del								0	0
752253	SPHK1	17	G	-	74383108	74383108	Exon6	c.854delG	p.R285fs	rs549579958		0.002634	fs_del								1	1
812055	SPHK1	17	G	-	74383108	74383108	Exon6	c.854delG	p.R285fs	rs549579958		0.002634	fs_del								0	0
248465	SPHK1	17	G	-	74383108	74383108	Exon6	c.854delG	p.R285fs	rs549579958		0.002634	fs_del								0	0
793671	SPHK1	17	G	-	74383108	74383108	Exon6	c.854delG	p.R285fs	rs549579958		0.002634	fs_del								0	0
986177	SPHK1	17	G	-	74383108	74383108	Exon6	c.854delG	p.R285fs	rs549579958		0.002634	fs_del								1	1
1335308	SPHK1	17	G	-	74383108	74383108	Exon6	c.854delG	p.R285fs	rs549579958		0.002634	fs_del								0	0
1336050	SPHK1	17	G	-	74383108	74383108	Exon6	c.854delG	p.R285fs	rs549579958		0.002634	fs_del								0	0
327040	SPHK1	17	G	-	74383108	74383108	Exon6	c.854delG	p.R285fs	rs549579958		0.002634	fs_del								0	0
353286	SPHK1	17	G	-	74383108	74383108	Exon6	c.854delG	p.R285fs	rs549579958		0.002634	fs_del								1	1
921901	SPHK1	17	G	-	74383108	74383108	Exon6	c.854delG	p.R285fs	rs549579958		0.002634	fs_del								0	0
536535	SPHK1	17	G	-	74383108	74383108	Exon6	c.854delG	p.R285fs	rs549579958		0.002634	fs_del								0	0
399808	SPHK1	17	G	-	74383108	74383108	Exon6	c.854delG	p.R285fs	rs549579958		0.002634	fs_del								1	1
811993	SPHK1	17	G	-	74383108	74383108	Exon6	c.854delG	p.R285fs	rs549579958		0.002634	fs_del								0	0
827013	SPHK1	17	G	-	74383108	74383108	Exon6	c.854delG	p.R285fs	rs549579958		0.002634	fs_del								1	1
1152918	SPHK1	17	G	-	74383108	74383108	Exon6	c.854delG	p.R285fs	rs549579958		0.002634	fs_del								0	0
1203619	SPHK1	17	G	-	74383108	74383108	Exon6	c.854delG	p.R285fs	rs549579958		0.002634	fs_del								0	0
947064	SPHK1	17	G	-	74383108	74383108	Exon6	c.854delG	p.R285fs	rs549579958		0.002634	fs_del								1	1
501794	SPHK1	17	G	-	74383108	74383108	Exon6	c.854delG	p.R285fs	rs549579958		0.002634	fs_del								1
1335925	SPHK1	17	G	-	74383108	74383108	Exon6	c.854delG	p.R285fs	rs549579958		0.002634	fs_del								0	0
1002566	SPHK1	17	G	-	74383108	74383108	Exon6	c.854delG	p.R285fs	rs549579958		0.002634	fs_del								0	0
404718	SPHK1	17	G	-	74383108	74383108	Exon6	c.854delG	p.R285fs	rs549579958		0.002634	fs_del								1	1
477044	SPHK1	17	G	-	74383108	74383108	Exon6	c.854delG	p.R285fs	rs549579958		0.002634	fs_del								0	0
713539	SPHK1	17	G	-	74383108	74383108	Exon6	c.854delG	p.R285fs	rs549579958		0.002634	fs_del								1	1
447365	SPHK1	17	G	-	74383108	74383108	Exon6	c.854delG	p.R285fs	rs549579958		0.002634	fs_del								1
275548	SPHK1	17	T	-	74383109	74383109	Exon6	c.855delT	p.R285fs			0.002634	fs_del								0	0
1070413	SPHK1	17	T	-	74383109	74383109	Exon6	c.855delT	p.R285fs			0.002634	fs_del								1	1
947322	SPHK1	17	T	-	74383109	74383109	Exon6	c.855delT	p.R285fs			0.002634	fs_del								1	1
183580	SPHK1	17	C	T	74383203	74383203	Exon6	c.949C>T	p.Q317*				stopgain								0	0
845691	SULT1C2	2	A	C	108910124	108910124	Exon2	c.1A>C	p.M1?	rs756294578		1.9e-05	startloss				0.043	0.855	-1.06	POSS	1	1
288544	SULT1C2	2	A	C	108910124	108910124	Exon2	c.1A>C	p.M1?	rs756294578		1.9e-05	startloss				0.043	0.855	-1.06	POSS	0	0
994078	SULT1C2	2	T	C	108910125	108910125	Exon2	c.2T>C	p.M1?				startloss				0.001	0.987	-1.57	PROB	1	1
1255943	SULT1C2	2	A	T	108910148	108910148	Exon2	c.25A>T	p.K9*				stopgain								0	0
979328	SULT1C2	2	C	-	108910266	108910264	Exon2	c.143delC	p.P48fs	rs750672369			fs_del								1	1
1123535	SULT1C2	2	C	T	108910750	108910750	Exon3	c.217C>T	p.R73*	rs751580170		1.8e-05	stopgain								0	0
361008	SULT1C2	2	C	T	108910750	108910750	Exon3	c.217C>T	p.R73*	rs751580170		1.8e-05	stopgain								1	1
753185	SULT1C2	2	G	A	108910810	108910810	Exon3	c.277G>A	p.E93K	rs759390179			nonsyn	7.54	2.5	0.668435	0.922		0.1		0	0
1120452	SULT1C2	2	G	A	108910810	108910810	Exon3	c.277G>A	p.E93K	rs759390179			nonsyn	7.54	2.5	0.668435	0.922		0.1		0	0
1255997	SULT1C2	2	G	A	108910815	108910815	Exon3	c.277+5G>A					splicing	7.54	0.89	0.881963					0	0
298367	SULT1C2	2	C	T	108921045	108921045	Exon6	c.424C>T	p.R142*				stopgain								1	1
814484	SULT1C2	2	G	A	108921665	108921665	Exon7	c.573G>A	p.W191*	rs751902688			stopgain								0	0
1255826	SULT1C2	2	A	-	108924882	108924882	Exon9	c.886delA	p.M296fs	rs143858235	0	3.7e-05	fs_del								1	1
892919	SULT1C2	2	A	-	108924882	108924882	Exon9	c.886delA	p.M296fs	rs143858235	0	3.7e-05	fs_del								1	1
510290	UHRF2	9	C	T	6421014	6421014	Exon2	c.256C>T	p.Q86*				stopgain								1	1
846262	UHRF2	9	G	A	6481642	6481642	Exon7	c.1161-1G>A					splicing	12.14	3.39	0.720758					1	1
782423	UHRF2	9	C	T	6506099	6506099	Exon16	c.2329C>T	p.Q777*				stopgain								1	1
183261	UPK2	11	C	-	118827666	118827661	Exon2	c.150delC	p.P50fs	rs750952264		1.8e-05	fs_del								0	0
369932	UPK2	11	T	-	118827667	118827667	Exon2	c.151delT	p.C51fs	rs750295837		0.000663	fs_del								1	1
926919	UPK2	11	T	-	118827667	118827667	Exon2	c.151delT	p.C51fs	rs750295837		0.000663	fs_del								1	1
513982	UPK2	11	T	-	118827667	118827667	Exon2	c.151delT	p.C51fs	rs750295837		0.000663	fs_del								1	1
1281495	UPK2	11	T	-	118827667	118827667	Exon2	c.151delT	p.C51fs	rs750295837		0.000663	fs_del								0	0
816074	UPK2	11	T	-	118827667	118827667	Exon2	c.151delT	p.C51fs	rs750295837		0.000663	fs_del								1	1
534571	UPK2	11	T	-	118827667	118827667	Exon2	c.151delT	p.C51fs	rs750295837		0.000663	fs_del								0	0
1222257	UPK2	11	T	-	118827667	118827667	Exon2	c.151delT	p.C51fs	rs750295837		0.000663	fs_del								0	0
441527	UPK2	11	T	-	118827667	118827667	Exon2	c.151delT	p.C51fs	rs750295837		0.000663	fs_del								0	0
465841	UPK2	11	T	-	118827667	118827667	Exon2	c.151delT	p.C51fs	rs750295837		0.000663	fs_del								1	1
812472	UPK2	11	T	-	118827667	118827667	Exon2	c.151delT	p.C51fs	rs750295837		0.000663	fs_del								0	0
1021269	UPK2	11	T	-	118827667	118827667	Exon2	c.151delT	p.C51fs	rs750295837		0.000663	fs_del								0	0
221676	UPK2	11	T	-	118827667	118827667	Exon2	c.151delT	p.C51fs	rs750295837		0.000663	fs_del								1	1
1141673	UPK2	11	T	-	118827667	118827667	Exon2	c.151delT	p.C51fs	rs750295837		0.000663	fs_del								1	1
1280168	UPK2	11	T	-	118827667	118827667	Exon2	c.151delT	p.C51fs	rs750295837		0.000663	fs_del								0	0
884696	UPK2	11	T	-	118827667	118827667	Exon2	c.151delT	p.C51fs	rs750295837		0.000663	fs_del								1	1
358348	UPK2	11	T	-	118827667	118827667	Exon2	c.151delT	p.C51fs	rs750295837		0.000663	fs_del								0	0
167676	UPK2	11	T	-	118827667	118827667	Exon2	c.151delT	p.C51fs	rs750295837		0.000663	fs_del								0	0
1072739	UPK2	11	T	-	118827667	118827667	Exon2	c.151delT	p.C51fs	rs750295837		0.000663	fs_del								0	0
1143345	UPK2	11	T	-	118827667	118827667	Exon2	c.151delT	p.C51fs	rs750295837		0.000663	fs_del								1	1
553713	UPK2	11	T	-	118827667	118827667	Exon2	c.151delT	p.C51fs	rs750295837		0.000663	fs_del								0	0
320222	UPK2	11	T	-	118827667	118827667	Exon2	c.151delT	p.C51fs	rs750295837		0.000663	fs_del								1	1
248269	UPK2	11	T	-	118827667	118827667	Exon2	c.151delT	p.C51fs	rs750295837		0.000663	fs_del								0	0
1065793	UPK2	11	T	-	118827667	118827667	Exon2	c.151delT	p.C51fs	rs750295837		0.000663	fs_del								0	0
1037460	UPK2	11	T	-	118827667	118827667	Exon2	c.151delT	p.C51fs	rs750295837		0.000663	fs_del								0	0
1187852	UPK2	11	T	-	118827667	118827667	Exon2	c.151delT	p.C51fs	rs750295837		0.000663	fs_del								0	0
1279672	UPK2	11	-	CACT	118827695	118827691	Exon2	c.176_179dupCACT	p.L60fs	rs757139553		0.000479	fs_ins								1	1
1282209	UPK2	11	-	CACT	118827695	118827691	Exon2	c.176_179dupCACT	p.L60fs	rs757139553		0.000479	fs_ins								1	1
696664	UPK2	11	-	CACT	118827695	118827691	Exon2	c.176_179dupCACT	p.L60fs	rs757139553		0.000479	fs_ins								0	0
347415	UPK2	11	-	CACT	118827695	118827691	Exon2	c.176_179dupCACT	p.L60fs	rs757139553		0.000479	fs_ins								1	1
246967	UPK2	11	-	CACT	118827695	118827691	Exon2	c.176_179dupCACT	p.L60fs	rs757139553		0.000479	fs_ins								0	0
968226	UPK2	11	-	CACT	118827695	118827691	Exon2	c.176_179dupCACT	p.L60fs	rs757139553		0.000479	fs_ins								1	1
1089792	UPK2	11	-	CACT	118827695	118827691	Exon2	c.176_179dupCACT	p.L60fs	rs757139553		0.000479	fs_ins								1	1
1282254	UPK2	11	-	CACT	118827695	118827691	Exon2	c.176_179dupCACT	p.L60fs	rs757139553		0.000479	fs_ins								0	0
949627	UPK2	11	-	CACT	118827695	118827691	Exon2	c.176_179dupCACT	p.L60fs	rs757139553		0.000479	fs_ins								1	1
1176682	UPK2	11	-	CACT	118827695	118827691	Exon2	c.176_179dupCACT	p.L60fs	rs757139553		0.000479	fs_ins								0	0
1195041	UPK2	11	-	CACT	118827695	118827691	Exon2	c.176_179dupCACT	p.L60fs	rs757139553		0.000479	fs_ins								0	0
1281577	UPK2	11	-	CACT	118827695	118827691	Exon2	c.176_179dupCACT	p.L60fs	rs757139553		0.000479	fs_ins								1	1
532837	UPK2	11	-	CACT	118827695	118827691	Exon2	c.176_179dupCACT	p.L60fs	rs757139553		0.000479	fs_ins								0	0
780244	UPK2	11	G	A	118827725	118827725	Exon2	c.208+1G>A		rs781606282		0.000129	splicing	5.38	-2.8	1.52045					1	1
1118792	UPK2	11	G	A	118827725	118827725	Exon2	c.208+1G>A		rs781606282		0.000129	splicing	5.38	-2.8	1.52045					0	0
208604	UPK2	11	G	A	118828379	118828379	Exon4	c.418+1G>A		rs761992819			splicing	9.63	1.45	0.849429					0	0
573172	UPK2	11	G	A	118828379	118828379	Exon4	c.418+1G>A		rs761992819			splicing	9.63	1.45	0.849429					0	0
291955	XRCC1	19	C	T	44049965	44049965	Exon14	c.1621+5G>A					splicing	6.71	1.62	0.758569					1
858033	XRCC1	19	A	G	44050202	44050202	Exon13	c.1481+2T>C					splicing	7.81	0.06	0.992318					1	1
875358	XRCC1	19	C	T	44050204	44050204	Exon13	c.1481G>A	p.R494K				nonsyn	7.81	1.74	0.777209	0.158	0.584	-1.01	POSS	1	1
875397	XRCC1	19	T	C	44050205	44050205	Exon13	c.1480A>G	p.R494G				nonsyn	7.81	3.94	0.495519	0.006	0.765	-3.85	POSS	1	1
1341859	XRCC1	19	G	C	44050261	44050261	Exon13	c.1427-3C>G		rs371744350		1.8e-05	splicing	5.8	-4.33	1.74655					1	1
951728	XRCC1	19	T	-	44050761	44050761	Exon12	c.1412delA	p.E471fs			7.4e-05	fs_del								1	1
958360	XRCC1	19	T	-	44050761	44050761	Exon12	c.1412delA	p.E471fs			7.4e-05	fs_del								1	1
526501	XRCC1	19	G	A	44050828	44050828	Exon12	c.1345C>T	p.Q449*				stopgain								1	1
723234	XRCC1	19	G	A	44050873	44050873	Exon12	c.1300C>T	p.Q434*				stopgain								0	0
1341955	XRCC1	19	G	A	44055727	44055727	Exon10	c.1195C>T	p.Q399*	rs199739076		1.8e-05	stopgain								1	1
1135366	XRCC1	19	G	A	44056236	44056236	Exon9	c.1015C>T	p.R339*	rs574450911			stopgain								0	0
1336799	XRCC1	19	G	A	44056329	44056329	Exon9	c.922C>T	p.R308*	rs200894967	0	1.8e-05	stopgain								1	1
804873	XRCC1	19	G	A	44056353	44056353	Exon9	c.898C>T	p.R300*	rs750638455		5.6e-05	stopgain								0	0
[truncated: 18 more rows]

## Sheet: Supp. Table 4
Supplementary Table 4: Frequency of mutations and estimated risks of EOC in candidate genes (P_overall ≥ 0.05).
	Overall					HGSC					Controls				Cases
Gene	OR	LC	HC	P_val		OR	LC	HC	P_val		Noncarriers	Carriers	Total		Noncarriers	Carriers	Total
ALKBH3	0.824514	0.492658	1.37991	0.4627		0.840441	0.495448	1.42566	0.519117		6083	32	6115		6358	27	6385
ANAPC2A4:A43*	2.6236	0.271772	25.3275	0.404392		2.7554	0.285244	26.6167	0.381068		5201	1	5202		5553	3	5556
BUB1B	1.63548	0.533147	5.01702	0.389677		1.83165	0.593482	5.65298	0.292532		6110	5	6115		6377	8	6385
C5ORF28*	0.251084	0.0279037	2.25931	0.217623		0.289363	0.0318602	2.62808	0.270625		5198	4	5202		5555	1	5556
C6	0.834918	0.567575	1.22819	0.35955		0.873571	0.592151	1.28874	0.495654		6059	56	6115		6336	49	6385
CHEK2	0.851774	0.546177	1.32836	0.479182		0.822437	0.519242	1.30267	0.404786		6073	42	6115		6348	37	6385
CNKSR1	1.95511	0.912644	4.18834	0.0845573		1.96123	0.908221	4.23511	0.0863628		6105	10	6115		6365	20	6385
DNAJB4*	1.03881	0.145967	7.39291	0.969668		1.20262	0.166868	8.6673	0.854722		5200	2	5202		5554	2	5556
DUOX1	1.13859	0.7028	1.84461	0.598009		1.16646	0.714356	1.90468	0.538256		6084	31	6115		6349	36	6385
EXO1	0.775651	0.505903	1.18923	0.243954		0.827563	0.537147	1.275	0.390728		6068	47	6115		6346	39	6385
FANCA	1.27828	0.702089	2.32733	0.421936		1.08255	0.575286	2.03711	0.805748		6096	19	6115		6360	25	6385
FANCB*	NA					NA					5200	2	5202		5556	0	5556
FANCC	0.927137	0.501346	1.71455	0.80941		0.927925	0.497325	1.73135	0.814151		6094	21	6115		6365	20	6385
FANCD2	1.02891	0.416621	2.54104	0.950737		1.08058	0.43726	2.67037	0.866673		6106	9	6115		6375	10	6385
FANCE*	1.16149	0.310582	4.34365	0.823961		0.944925	0.235406	3.79295	0.936323		5198	4	5202		5551	5	5556
FANCG	1.38861	0.557215	3.46048	0.480993		1.18922	0.45739	3.09201	0.722228		6107	8	6115		6374	11	6385
FANCI	1.44221	0.587275	3.54172	0.424385		1.49918	0.596986	3.76483	0.38873		6107	8	6115		6373	12	6385
GANC	1.4853	0.713693	3.09114	0.290067		1.50578	0.715909	3.16712	0.28059		6103	12	6115		6367	18	6385
GTF2H4*	0.735058	0.163972	3.29514	0.687587		0.814536	0.18051	3.67553	0.789601		5198	4	5202		5553	3	5556
KNTC1	1.4688	0.658112	3.27815	0.347946		1.39636	0.60864	3.20355	0.430678		6105	10	6115		6370	15	6385
LIG4	1.94848	0.663476	5.72226	0.224903		2.105	0.714325	6.20309	0.177055		6110	5	6115		6375	10	6385
MKNK2	0.339478	0.0352818	3.26643	0.349653		0.354323	0.0368359	3.40822	0.369007		6112	3	6115		6384	1	6385
MMRN1	0.703053	0.281989	1.75285	0.449716		0.641329	0.247784	1.65992	0.359911		6104	11	6115		6377	8	6385
NAT10	0.692944	0.341558	1.40583	0.309502		0.779445	0.38315	1.58563	0.491637		6096	19	6115		6372	13	6385
OSGIN1	0.858177	0.26108	2.82085	0.801108		0.77718	0.217284	2.77982	0.698255		6109	6	6115		6380	5	6385
PAK4*	0.496602	0.0450055	5.47962	0.567728		0.525282	0.0476039	5.79619	0.599192		5200	2	5202		5555	1	5556
PARP1	1.2143	0.40693	3.62353	0.727767		0.712046	0.200123	2.53349	0.599964		6109	6	6115		6378	7	6385
PHF20L1*	1.46784	0.244078	8.82738	0.675002		1.67392	0.274954	10.1909	0.576162		5200	2	5202		5553	3	5556
PIK3C2G	1.20731	0.941904	1.54749	0.1369		1.17643	0.912829	1.51615	0.209354		6000	115	6115		6241	144	6385
POLE	1.20334	0.609701	2.37497	0.593612		1.06875	0.526019	2.17147	0.85414		6100	15	6115		6366	19	6385
PSG6	0.825011	0.503607	1.35154	0.444975		0.875738	0.534173	1.43571	0.59883		6081	34	6115		6355	30	6385
PTGER3	1.06852	0.810458	1.40874	0.638432		0.991766	0.744653	1.32088	0.954903		6017	98	6115		6277	108	6385
PTX3*	NA					NA					5202	0	5202		5554	2	5556
RAD52	4.21323	0.470181	37.7542	0.198617		4.81196	0.532123	43.5142	0.161978		6114	1	6115		6381	4	6385
RAD54B	0.651283	0.183143	2.31605	0.507665		0.702617	0.196849	2.50787	0.586659		6109	6	6115		6381	4	6385
RDM1*	0.924018	0.229864	3.71441	0.911355		1.04155	0.257133	4.21892	0.954515		5198	4	5202		5552	4	5556
RECQL	0.825444	0.380707	1.78971	0.627073		0.864357	0.398542	1.87461	0.71209		6101	14	6115		6373	12	6385
REV3L*	0.923591	0.296714	2.87489	0.890871		0.998613	0.319556	3.12067	0.998095		5196	6	5202		5550	6	5556
RIPK3	0.83486	0.613093	1.13684	0.251877		0.812242	0.592147	1.11415	0.197164		6027	88	6115		6308	77	6385
RNASEL	0.925955	0.63218	1.35625	0.692785		0.881885	0.595934	1.30504	0.529624		6061	54	6115		6332	53	6385
SMC1A*	1.28835	0.44554	3.72546	0.640019		1.29564	0.430383	3.90046	0.645064		5196	6	5202		5548	8	5556
SMG5	1.06744	0.266452	4.2763	0.926564		1.18789	0.294875	4.78539	0.808626		6111	4	6115		6381	4	6385
SNRNP200	1.6095	0.583248	4.44149	0.358114		1.72984	0.625293	4.78554	0.291152		6109	6	6115		6375	10	6385
SPHK1	0.921186	0.616988	1.37536	0.688095		0.840356	0.552834	1.27742	0.415613		6066	49	6115		6337	48	6385
SULT1C2	0.966866	0.33773	2.76798	0.949934		1.0435	0.363241	2.99773	0.936959		6108	7	6115		6378	7	6385
UHRF2*	NA					NA					5202	0	5202		5553	3	5556
UPK2	0.6666	0.362711	1.22509	0.191497		0.700632	0.381031	1.28831	0.252282		6090	25	6115		6367	18	6385
XRCC1	1.35033	0.512402	3.55851	0.543507		1.25419	0.465614	3.37832	0.654152		6108	7	6115		6375	10	6385
ZFHX3*	1.33255	0.422021	4.20759	0.624561		1.19975	0.365223	3.94115	0.764092		5197	5	5202		5549	7	5556
* genes with no deleterious variant carrriers identified in whole exome sequencing.

## Sheet: Supp. Table 5
Supplementary Table 5: Deleterious variants for which chip genotyping data available for OCAC or Biobank samples
Gene	cDNA	Protein*	Function	Exon
PALB2	3549C>G	Y1183X	stopgain SNV	Exon13
PALB2	3113G>A	W1038X	stopgain SNV	Exon10
PALB2	2887delC	S963fs	frameshift deletion	Exon9
PALB2	2834+1G>T		splicing	Exon9
PALB2	1633G>T	E545X	stopgain SNV	Exon4
PALB2	1240C>T	R414X	stopgain SNV	Exon4
PALB2	3113G>A	W1038X	stopgain SNV	Exon10
PALB2	3048delT	F1016fs	frameshift deletion	Exon10
PALB2	2835-1G>C		splicing	Exon10
PALB2	2761C>T	Q921X	stopgain SNV	Exon8
PALB2	2145_2146del	715_716del	frameshift deletion	Exon5
PALB2	697delG	V233fs	frameshift deletion	Exon4
PALB2	503C>A	S168X	stopgain SNV	Exon4
POLK	85G>A	E29K	nonsynonymous SNV	Exon2

## Sheet: Supp. Table 6
Supplementary Table 6: Number of uncommon missense variants (MAF<0.01) detected in cases and controls by gene.
Gene	cDNA	Protein	Exon	No. Cases	No. controls	Damaging*
ALKBH3	122C>T	T41I	Exon3	0	1	No
ALKBH3	136G>C	E46Q	Exon3	1	1	No
ALKBH3	14G>C	R5T	Exon2	2	0	Yes
ALKBH3	187G>C	V63L	Exon4	1	3	No
ALKBH3	191G>A	R64H	Exon4	0	1	Yes
ALKBH3	211G>T	V71L	Exon4	1	0	No
ALKBH3	215T>C	I72T	Exon4	0	2	No
ALKBH3	239T>G	I80S	Exon5	0	1	Yes
ALKBH3	308A>G	D103G	Exon6	1	0	Yes
ALKBH3	436A>G	I146V	Exon7	0	1	No
ALKBH3	451A>G	N151D	Exon7	0	2	Yes
ALKBH3	475C>T	R159C	Exon8	0	1	No
ALKBH3	491G>A	R164H	Exon8	1	0	No
ALKBH3	494T>C	I165T	Exon8	0	1	Yes
ALKBH3	524C>G	S175C	Exon8	1	0	Yes
ALKBH3	562G>A	V188M	Exon8	0	2	No
ALKBH3	565G>A	D189N	Exon8	10	12	No
ALKBH3	617C>T	S206L	Exon8	1	0	Yes
ALKBH3	637C>T	R213C	Exon8	0	1	Yes
ALKBH3	638G>A	R213H	Exon8	1	1	Yes
ALKBH3	677A>G	N226S	Exon9	25	17	No
ALKBH3	67A>G	I23V	Exon2	1	0	No
ALKBH3	713C>G	P238R	Exon9	0	1	Yes
ALKBH3	740T>C	M247T	Exon9	0	1	Yes
ALKBH3	796A>G	R266G	Exon10	0	1	Yes
ALKBH3	839A>C	D280A	Exon10	1	0	Yes
ALKBH3	845G>A	R282Q	Exon10	1	0	No
ALKBH3	85A>T	T29S	Exon3	0	1	No
ANAPC2	1003A>G	I335V	Exon4	0	1	No
ANAPC2	1171G>A	V391I	Exon6	1	0	Yes
ANAPC2	118G>A	V40M	Exon2	1	0	No
ANAPC2	1225G>A	V409M	Exon6	1	0	No
ANAPC2	1255G>A	V419M	Exon6	0	1	No
ANAPC2	1276C>T	R426C	Exon6	3	0	No
ANAPC2	1288A>T	T430S	Exon7	1	0	No
ANAPC2	1304T>C	V435A	Exon7	1	0	Yes
ANAPC2	1337C>T	S446L	Exon7	0	1	No
ANAPC2	136G>A	G46S	Exon2	1	0	No
ANAPC2	1378G>A	D460N	Exon7	4	1	No
ANAPC2	1415A>T	D472V	Exon7	1	1	Yes
ANAPC2	1417G>A	D473N	Exon7	2	1	No
ANAPC2	1426G>A	E476K	Exon7	1	0	Yes
ANAPC2	142G>A	V48I	Exon2	3	1	No
ANAPC2	14T>C	V5A	Exon1	3	1	No
ANAPC2	1511T>G	L504R	Exon8	0	1	Yes
ANAPC2	1573G>A	D525N	Exon8	1	0	Yes
ANAPC2	1576C>T	R526C	Exon8	1	0	Yes
ANAPC2	1598T>C	F533S	Exon8	1	0	No
ANAPC2	1604C>A	P535H	Exon8	1	0	Yes
ANAPC2	1618C>T	R540C	Exon9	1	0	Yes
ANAPC2	1642C>T	R548C	Exon9	0	1	Yes
ANAPC2	1660A>G	M554V	Exon9	0	1	No
ANAPC2	1668C>A	F556L	Exon9	1	0	No
ANAPC2	1680G>A	M560I	Exon9	0	1	Yes
ANAPC2	1724G>A	R575Q	Exon10	6	3	No
ANAPC2	1769G>T	G590V	Exon10	0	1	No
ANAPC2	182T>C	V61A	Exon2	0	1	No
ANAPC2	1881G>C	E627D	Exon10	1	0	Yes
ANAPC2	193C>T	H65Y	Exon2	4	1	No
ANAPC2	1961C>T	T654M	Exon11	1	1	Yes
ANAPC2	1967C>G	S656C	Exon11	1	0	Yes
ANAPC2	1991C>T	A664V	Exon11	0	1	Yes
ANAPC2	2058G>C	K686N	Exon12	4	2	No
ANAPC2	2092G>A	V698M	Exon12	1	0	No
ANAPC2	2117G>A	R706H	Exon12	31	26	Yes
ANAPC2	2159G>A	R720Q	Exon12	1	0	No
ANAPC2	2169C>G	D723E	Exon12	2	0	No
ANAPC2	2170C>T	R724W	Exon12	2	0	Yes
ANAPC2	2171G>A	R724Q	Exon12	2	1	No
ANAPC2	2205G>T	E735D	Exon12	1	0	Yes
ANAPC2	2209G>A	D737N	Exon12	0	1	No
ANAPC2	2219T>C	M740T	Exon12	1	0	No
ANAPC2	2328G>A	M776I	Exon13	0	1	Yes
ANAPC2	2365G>A	E789K	Exon13	1	0	Yes
ANAPC2	2381A>C	E794A	Exon13	0	1	Yes
ANAPC2	2405A>G	K802R	Exon13	1	0	Yes
ANAPC2	2438G>A	G813D	Exon13	1	0	Yes
ANAPC2	2444A>G	Y815C	Exon13	0	1	Yes
ANAPC2	2450T>C	L817P	Exon13	1	0	Yes
ANAPC2	2458A>G	N820D	Exon13	0	1	No
ANAPC2	2461T>C	C821R	Exon13	0	1	No
ANAPC2	263C>A	S88Y	Exon2	0	2	No
ANAPC2	278A>G	N93S	Exon2	1	0	No
ANAPC2	28G>A	G10R	Exon1	1	0	No
ANAPC2	295G>A	E99K	Exon2	2	1	No
ANAPC2	297G>T	E99D	Exon2	0	1	No
ANAPC2	317A>G	Q106R	Exon2	1	1	No
ANAPC2	327G>C	L109F	Exon2	0	1	No
ANAPC2	340G>T	A114S	Exon2	0	1	No
ANAPC2	370C>T	P124S	Exon2	1	0	No
ANAPC2	392T>A	L131Q	Exon2	1	0	No
ANAPC2	412C>A	L138M	Exon2	1	0	No
ANAPC2	431C>T	T144I	Exon2	3	6	No
ANAPC2	466A>G	M156V	Exon2	0	2	No
ANAPC2	532G>A	G178R	Exon2	1	0	No
ANAPC2	561T>G	S187R	Exon2	1	0	No
ANAPC2	580G>A	G194S	Exon2	1	0	No
ANAPC2	589C>T	P197S	Exon2	0	1	No
ANAPC2	643C>T	L215F	Exon2	1	0	No
ANAPC2	655C>A	P219T	Exon2	2	0	No
ANAPC2	694T>C	W232R	Exon2	0	1	No
ANAPC2	736G>A	V246I	Exon2	1	0	No
ANAPC2	751A>G	S251G	Exon3	1	0	No
ANAPC2	764G>C	R255P	Exon3	1	0	No
ANAPC2	778G>A	A260T	Exon3	0	1	No
ANAPC2	808C>T	R270W	Exon3	6	4	Yes
ANAPC2	833G>A	R278Q	Exon3	1	0	No
ANAPC2	848G>A	R283H	Exon3	3	0	No
ANAPC2	860G>A	R287H	Exon3	1	1	No
ANAPC2	884G>A	R295Q	Exon4	1	0	No
ANAPC2	892G>A	G298S	Exon4	0	2	No
ANAPC2	935C>G	P312R	Exon4	1	0	No
ANAPC2	937G>A	A313T	Exon4	1	2	No
ANAPC2	943C>A	P315T	Exon4	1	0	No
ANAPC2	946G>A	E316K	Exon4	0	1	No
ANAPC2	967C>T	R323C	Exon4	0	1	Yes
ANAPC2	982G>A	V328M	Exon4	2	0	No
ANAPC2	989G>A	R330K	Exon4	0	1	No
BUB1B	1001C>T	P334L	Exon8	17	10	Yes
BUB1B	1066T>G	C356G	Exon9	1	1	Yes
BUB1B	1079C>T	P360L	Exon9	1	0	Yes
BUB1B	1082G>A	S361N	Exon9	0	1	Yes
BUB1B	1083T>G	S361R	Exon9	0	1	Yes
BUB1B	1150A>G	S384G	Exon9	0	1	No
BUB1B	1170G>C	E390D	Exon9	2	5	No
BUB1B	119C>T	T40M	Exon2	1	0	Yes
BUB1B	1220T>G	V407G	Exon9	1	0	Yes
BUB1B	1227A>C	E409D	Exon9	7	10	Yes
BUB1B	1247G>T	R416L	Exon9	1	0	Yes
BUB1B	1261C>T	R421W	Exon9	2	1	No
BUB1B	1262G>A	R421Q	Exon9	0	1	No
BUB1B	1346T>C	M449T	Exon10	0	1	Yes
BUB1B	1382A>C	Q461P	Exon10	2	2	Yes
BUB1B	1391C>G	T464R	Exon10	0	1	No
BUB1B	1397A>C	D466A	Exon10	1	2	No
BUB1B	1430C>A	T477K	Exon11	0	1	No
BUB1B	143A>G	E48G	Exon2	1	0	Yes
BUB1B	1442A>C	Q481P	Exon11	0	1	No
BUB1B	1447G>A	A483T	Exon11	0	1	No
BUB1B	1478C>T	T493I	Exon11	1	3	No
BUB1B	1601T>C	F534S	Exon13	1	0	No
BUB1B	1630C>T	P544S	Exon14	2	2	No
BUB1B	164T>G	L55R	Exon2	1	0	Yes
BUB1B	1748G>T	G583V	Exon15	0	1	Yes
BUB1B	1853T>C	V618A	Exon15	19	14	No
BUB1B	1873A>G	I625V	Exon15	1	0	No
BUB1B	188A>G	E63G	Exon3	0	1	Yes
BUB1B	1919C>T	P640L	Exon15	1	0	No
BUB1B	2002A>G	K668E	Exon15	1	0	Yes
BUB1B	2105A>G	Q702R	Exon16	1	0	No
BUB1B	2135A>G	E712G	Exon16	1	0	No
BUB1B	2215G>C	A739P	Exon17	0	1	No
BUB1B	226G>A	D76N	Exon3	0	1	Yes
BUB1B	2294A>G	D765G	Exon18	1	0	No
BUB1B	2294A>T	D765V	Exon18	1	0	No
BUB1B	2347G>A	V783M	Exon18	2	0	No
BUB1B	2407T>C	W803R	Exon19	0	1	Yes
BUB1B	2413T>C	F805L	Exon19	1	0	No
BUB1B	2434A>G	K812E	Exon19	0	1	No
BUB1B	2447A>G	N816S	Exon19	0	1	No
BUB1B	2462A>G	H821R	Exon19	1	0	No
BUB1B	2485C>G	Q829E	Exon19	1	0	Yes
BUB1B	2506C>T	H836Y	Exon19	1	1	No
BUB1B	253A>G	T85A	Exon4	1	0	No
BUB1B	2560A>G	I854V	Exon20	1	0	No
BUB1B	2566C>T	H856Y	Exon20	1	0	No
BUB1B	2719T>G	L907V	Exon21	1	0	No
BUB1B	2752C>G	L918V	Exon21	1	0	Yes
BUB1B	2752C>T	L918F	Exon21	0	1	Yes
BUB1B	2763G>C	Q921H	Exon21	3	3	No
BUB1B	2791C>T	R931W	Exon21	0	1	Yes
BUB1B	2840C>T	S947F	Exon21	0	1	No
BUB1B	2866A>G	I956V	Exon22	0	1	No
BUB1B	2870C>T	A957V	Exon22	1	0	Yes
BUB1B	2921A>G	D974G	Exon22	1	0	Yes
BUB1B	2995C>T	R999W	Exon23	1	0	Yes
BUB1B	2996G>A	R999Q	Exon23	1	2	No
BUB1B	3022A>G	T1008A	Exon23	1	0	Yes
BUB1B	3035T>C	L1012P	Exon23	0	3	Yes
BUB1B	3038G>A	G1013E	Exon23	1	0	No
BUB1B	3094A>C	N1032H	Exon23	19	17	No
BUB1B	359G>A	R120Q	Exon4	1	0	Yes
BUB1B	436G>A	G146R	Exon5	1	0	Yes
BUB1B	440T>C	I147T	Exon5	0	1	Yes
BUB1B	464A>G	Y155C	Exon5	4	1	Yes
BUB1B	542A>G	Q181R	Exon5	2	0	No
BUB1B	557T>C	L186P	Exon5	1	0	Yes
BUB1B	797T>G	M266R	Exon7	1	0	No
BUB1B	805A>G	N269D	Exon7	4	2	No
BUB1B	827A>G	D276G	Exon7	1	3	Yes
BUB1B	857A>G	E286G	Exon7	0	1	Yes
BUB1B	895C>T	P299S	Exon7	0	1	Yes
BUB1B	974G>A	G325D	Exon8	0	1	No
C5ORF28	167T>C	V56A	Exon2	1	0	No
C5ORF28	170A>G	H57R	Exon2	0	1	Yes
C5ORF28	280C>A	H94N	Exon2	1	0	Yes
C5ORF28	284T>C	F95S	Exon2	0	1	Yes
C5ORF28	329C>T	P110L	Exon3	1	2	Yes
C5ORF28	332G>A	R111Q	Exon3	1	0	No
C5ORF28	394A>G	M132V	Exon3	1	1	No
C5ORF28	419C>T	S140L	Exon3	1	2	No
C5ORF28	448A>G	I150V	Exon3	1	0	No
C5ORF28	455G>T	W152L	Exon3	1	0	No
C5ORF28	464A>G	H155R	Exon3	3	0	Yes
C5ORF28	485G>A	R162H	Exon3	0	1	Yes
C5ORF28	53A>G	E18G	Exon2	1	0	No
C5ORF28	565C>A	P189T	Exon3	0	1	Yes
C5ORF28	615G>A	M205I	Exon3	1	0	No
C5ORF28	79G>A	G27R	Exon2	1	0	Yes
C5ORF28	94G>A	V32I	Exon2	3	0	No
C6	1010T>C	V337A	Exon8	1	2	No
C6	1044A>C	E348D	Exon8	1	1	No
C6	1098C>A	F366L	Exon8	0	1	No
C6	10C>T	R4C	Exon2	8	7	No
C6	113C>T	T38I	Exon2	0	1	Yes
C6	1175C>G	T392S	Exon9	1	0	No
C6	1177G>A	E393K	Exon9	0	1	No
C6	11G>T	R4L	Exon2	1	0	No
C6	1205T>C	I402T	Exon9	1	1	No
C6	1222G>A	V408I	Exon9	0	1	No
C6	1305G>T	Q435H	Exon10	1	0	No
C6	1323A>G	I441M	Exon10	1	0	Yes
C6	1372G>A	E458K	Exon10	0	1	Yes
C6	1435A>G	N479D	Exon10	0	1	Yes
C6	1448T>C	I483T	Exon10	1	0	Yes
C6	1471G>A	V491M	Exon11	2	3	No
C6	1498G>T	A500S	Exon11	2	0	Yes
C6	1511G>A	R504Q	Exon11	0	1	Yes
C6	1515C>A	N505K	Exon11	0	1	No
C6	1538A>G	E513G	Exon11	1	0	Yes
C6	1555G>A	D519N	Exon11	0	3	Yes
C6	1592G>A	R531Q	Exon11	1	1	No
C6	1594C>T	P532S	Exon11	2	0	Yes
C6	1595C>T	P532L	Exon11	0	1	Yes
C6	1666T>C	S556P	Exon11	0	1	No
C6	1696G>A	G566R	Exon12	1	0	Yes
C6	1708T>G	C570G	Exon12	0	1	Yes
C6	1747A>G	R583G	Exon12	2	0	Yes
C6	1751C>T	S584L	Exon12	1	1	No
C6	1769A>G	N590S	Exon12	3	1	No
C6	1787G>A	R596Q	Exon12	2	2	No
C6	1798C>T	R600C	Exon12	1	0	No
C6	17T>A	V6D	Exon2	1	0	No
C6	1804G>A	E602K	Exon12	0	1	No
C6	1810G>A	E604K	Exon12	0	1	No
C6	1817G>A	R606Q	Exon12	1	0	No
C6	1831T>G	C611G	Exon12	1	0	Yes
C6	1845C>G	I615M	Exon12	2	0	No
C6	1847T>C	M616T	Exon12	1	0	No
C6	186A>C	E62D	Exon3	3	3	No
C6	190A>T	I64F	Exon3	0	1	No
C6	1964T>C	I655T	Exon13	1	0	No
C6	1967G>A	R656Q	Exon13	2	0	No
C6	1999G>C	D667H	Exon14	1	2	No
C6	2026T>G	F676V	Exon14	0	1	Yes
C6	2068G>A	G690R	Exon14	0	1	No
C6	2087A>G	D696G	Exon14	18	21	No
C6	2140A>G	T714A	Exon15	1	0	No
C6	2197C>T	P733S	Exon15	2	2	Yes
C6	220A>C	N74H	Exon3	3	0	Yes
C6	2246A>T	N749I	Exon15	1	0	No
C6	2273C>T	S758F	Exon15	1	0	Yes
C6	2287A>C	K763Q	Exon15	1	0	No
C6	2293A>G	T765A	Exon16	1	0	No
C6	231A>T	R77S	Exon3	1	2	No
C6	2347G>A	E783K	Exon16	1	0	No
C6	2362T>A	S788T	Exon16	0	1	No
C6	2372A>G	E791G	Exon16	1	0	Yes
C6	2399T>C	L800P	Exon17	1	0	Yes
C6	2407T>C	F803L	Exon17	1	0	No
C6	2422A>G	N808D	Exon17	1	0	No
C6	2423A>G	N808S	Exon17	0	1	No
C6	2435C>T	T812I	Exon17	0	2	Yes
C6	2518G>A	G840S	Exon17	28	37	No
C6	2521C>T	R841C	Exon17	0	1	No
C6	2522G>A	R841H	Exon17	1	0	No
C6	2605G>A	D869N	Exon17	0	1	No
C6	2653C>T	P885S	Exon18	0	1	Yes
C6	2672G>T	G891V	Exon18	1	0	No
C6	2682A>C	Q894H	Exon18	0	1	No
C6	2704T>A	S902T	Exon18	1	0	No
C6	272C>T	S91L	Exon3	1	0	Yes
C6	2730C>G	N910K	Exon18	1	0	No
C6	2800G>A	A934T	Exon18	1	0	No
C6	287G>T	C96F	Exon3	0	1	Yes
C6	307G>A	V103I	Exon4	0	1	No
C6	30C>G	I10M	Exon2	1	0	No
C6	322C>T	R108C	Exon4	0	1	Yes
C6	323G>A	R108H	Exon4	2	0	No
C6	394C>T	L132F	Exon4	1	0	No
C6	48C>G	I16M	Exon2	1	1	No
C6	629A>G	D210G	Exon6	0	2	No
C6	644G>C	G215A	Exon6	0	1	Yes
C6	650T>C	I217T	Exon6	10	14	No
C6	673A>T	R225W	Exon6	0	1	No
C6	698C>T	P233L	Exon6	2	0	Yes
C6	704A>C	N235T	Exon6	1	0	Yes
C6	706C>A	L236M	Exon6	0	1	Yes
C6	712A>C	N238H	Exon6	21	32	No
C6	779C>A	S260Y	Exon7	1	0	No
C6	791A>G	N264S	Exon7	2	1	No
C6	823G>A	G275R	Exon7	0	1	No
C6	823G>C	G275R	Exon7	6	6	No
C6	823G>T	G275W	Exon7	0	1	No
C6	869G>A	S290N	Exon7	1	0	No
C6	878T>G	I293S	Exon7	1	0	No
C6	907A>G	I303V	Exon7	1	0	No
C6	955G>A	V319M	Exon8	6	7	Yes
C6	961A>G	K321E	Exon8	1	0	No
C6	980C>T	T327M	Exon8	3	0	No
CHEK2	1022A>C	N341T	Exon10	1	0	Yes
CHEK2	1033C>T	H345Y	Exon10	0	1	Yes
CHEK2	1040A>G	D347G	Exon10	1	0	Yes
CHEK2	1141A>G	M381V	Exon11	1	0	Yes
CHEK2	1175C>T	A392V	Exon11	0	1	Yes
CHEK2	1183G>C	V395L	Exon11	1	3	Yes
CHEK2	1216C>T	R406C	Exon11	0	1	No
CHEK2	1270T>C	Y424H	Exon12	1	1	Yes
CHEK2	1283C>T	S428F	Exon12	4	1	Yes
CHEK2	12G>T	E4D	Exon2	0	1	No
CHEK2	1312G>T	D438Y	Exon12	2	4	Yes
CHEK2	1333T>C	Y445H	Exon12	6	7	Yes
CHEK2	1336A>G	N446D	Exon12	0	1	No
CHEK2	1345C>A	P449T	Exon12	0	1	No
CHEK2	1348G>A	E450K	Exon12	5	8	No
CHEK2	1349A>C	E450A	Exon12	1	0	No
CHEK2	134C>T	T45M	Exon2	1	0	Yes
CHEK2	1363G>A	V455I	Exon12	16	15	No
CHEK2	1371G>T	E457D	Exon12	1	0	No
CHEK2	1420C>T	R474C	Exon13	41	34	Yes
CHEK2	1421G>A	R474H	Exon13	2	1	Yes
CHEK2	1421G>C	R474P	Exon13	1	0	Yes
CHEK2	1427C>T	T476M	Exon13	20	20	Yes
CHEK2	1442T>C	L481S	Exon13	1	0	Yes
CHEK2	1470C>A	D490E	Exon14	0	1	No
CHEK2	1489G>A	D497N	Exon14	1	0	No
CHEK2	14C>G	S5W	Exon2	0	1	No
CHEK2	14C>T	S5L	Exon2	5	1	No
CHEK2	1525C>T	P509S	Exon14	3	1	No
CHEK2	1526C>T	P509L	Exon14	9	5	Yes
CHEK2	1552A>G	S518G	Exon15	1	0	No
CHEK2	1556G>T	R519L	Exon15	1	2	Yes
CHEK2	1561C>T	R521W	Exon15	1	0	Yes
CHEK2	1568G>T	R523L	Exon15	1	0	No
CHEK2	16G>T	D6Y	Exon2	0	1	No
CHEK2	17A>C	D6A	Exon2	0	1	No
CHEK2	17A>T	D6V	Exon2	1	0	No
CHEK2	190G>A	E64K	Exon2	1	0	No
CHEK2	19G>C	V7L	Exon2	0	1	No
CHEK2	19G>T	V7F	Exon2	1	0	No
CHEK2	254C>G	P85R	Exon2	1	1	No
CHEK2	254C>T	P85L	Exon2	0	2	No
CHEK2	313A>C	N105H	Exon2	0	1	No
CHEK2	349A>G	R117G	Exon3	1	1	Yes
CHEK2	34T>A	S12T	Exon2	0	1	No
CHEK2	354C>G	D118E	Exon3	0	1	No
CHEK2	360C>G	S120R	Exon3	1	0	No
CHEK2	371G>A	C124Y	Exon3	1	0	Yes
CHEK2	410G>A	R137Q	Exon3	5	2	No
CHEK2	427C>T	H143Y	Exon3	1	0	Yes
CHEK2	428A>G	H143R	Exon3	1	0	Yes
CHEK2	433C>T	R145W	Exon3	1	1	Yes
CHEK2	470T>C	I157T	Exon4	30	35	No
CHEK2	480A>G	I160M	Exon4	0	1	Yes
CHEK2	485A>G	D162G	Exon4	0	1	Yes
CHEK2	524T>C	V175A	Exon4	0	1	Yes
CHEK2	538C>T	R180C	Exon4	5	8	Yes
CHEK2	539G>A	R180H	Exon4	1	0	Yes
CHEK2	541C>T	R181C	Exon4	0	1	No
CHEK2	556A>C	N186H	Exon4	1	0	Yes
CHEK2	61C>A	P21T	Exon2	0	1	No
CHEK2	662T>A	I221N	Exon5	1	0	No
CHEK2	680G>T	G227V	Exon5	1	0	Yes
CHEK2	715G>A	E239K	Exon6	0	1	No
CHEK2	727T>C	C243R	Exon6	0	1	Yes
CHEK2	74T>C	V25A	Exon2	2	1	No
CHEK2	7C>T	R3W	Exon2	1	2	Yes
CHEK2	826A>G	I276V	Exon7	1	0	No
CHEK2	836A>G	K279R	Exon7	1	0	No
CHEK2	842A>T	N281I	Exon7	1	0	Yes
CHEK2	888T>G	D296E	Exon8	0	1	No
CHEK2	906A>C	E302D	Exon8	0	1	Yes
CHEK2	919G>A	G307R	Exon9	0	1	Yes
CHEK2	953G>A	R318H	Exon9	0	2	No
CNKSR1	1007C>T	A336V	Exon12	1	0	No
CNKSR1	1036C>T	P346S	Exon12	1	1	No
CNKSR1	1040C>T	P347L	Exon12	1	1	No
CNKSR1	1043A>G	E348G	Exon12	1	0	No
CNKSR1	1049C>A	P350Q	Exon12	9	2	No
CNKSR1	1120C>T	R374W	Exon13	1	0	Yes
CNKSR1	1121G>A	R374Q	Exon13	5	2	No
CNKSR1	1148G>A	R383Q	Exon14	0	1	No
CNKSR1	1157G>A	R386H	Exon14	2	1	Yes
CNKSR1	1159C>T	R387W	Exon14	2	1	Yes
CNKSR1	1163G>A	R388Q	Exon14	0	2	Yes
CNKSR1	1172G>A	C391Y	Exon14	0	1	Yes
CNKSR1	1174C>T	R392C	Exon14	0	1	Yes
CNKSR1	1175G>A	R392H	Exon14	0	1	Yes
CNKSR1	1187G>A	R396Q	Exon14	1	0	No
CNKSR1	1190C>T	P397L	Exon14	0	1	Yes
CNKSR1	1223C>T	A408V	Exon14	2	1	No
CNKSR1	1226C>T	P409L	Exon14	1	0	Yes
CNKSR1	1244C>A	P415Q	Exon14	0	1	No
CNKSR1	1252C>T	R418C	Exon14	1	0	Yes
CNKSR1	1253G>A	R418H	Exon14	3	6	Yes
CNKSR1	1253G>T	R418L	Exon14	0	1	Yes
CNKSR1	1256G>A	R419H	Exon14	1	2	Yes
CNKSR1	1258C>T	R420C	Exon14	2	3	No
CNKSR1	1259G>A	R420H	Exon14	0	1	No
CNKSR1	1259G>T	R420L	Exon14	0	1	No
CNKSR1	1297C>T	R433C	Exon14	0	1	No
CNKSR1	1301A>G	Q434R	Exon14	1	0	No
CNKSR1	1325G>C	G442A	Exon15	0	1	Yes
CNKSR1	1414C>T	P472S	Exon16	0	1	No
CNKSR1	1421T>C	I474T	Exon16	1	1	No
CNKSR1	1462C>T	R488C	Exon17	1	0	Yes
CNKSR1	1504C>T	R502W	Exon17	0	1	Yes
CNKSR1	1514C>A	P505Q	Exon17	1	0	No
CNKSR1	1514C>G	P505R	Exon17	1	0	No
CNKSR1	1520G>A	R507Q	Exon17	8	7	No
CNKSR1	1558C>T	P520S	Exon18	0	1	Yes
CNKSR1	155G>A	R52Q	Exon2	0	1	No
CNKSR1	1648C>A	P550T	Exon19	1	0	No
CNKSR1	1667G>A	R556Q	Exon19	1	0	No
CNKSR1	1670C>T	T557I	Exon19	1	0	No
CNKSR1	1679G>T	G560V	Exon19	1	0	No
CNKSR1	1735C>A	Q579K	Exon20	0	2	No
CNKSR1	1744G>A	V582M	Exon20	0	1	No
CNKSR1	1789C>T	R597W	Exon20	1	0	Yes
CNKSR1	1794C>A	S598R	Exon20	0	1	No
CNKSR1	1844G>A	R615H	Exon20	6	7	No
CNKSR1	184G>A	G62S	Exon2	9	6	No
CNKSR1	1850G>A	R617Q	Exon20	0	1	Yes
CNKSR1	1859A>G	Q620R	Exon20	1	2	No
CNKSR1	1915G>A	D639N	Exon21	1	0	No
CNKSR1	1943G>A	R648H	Exon21	1	0	Yes
CNKSR1	1963C>T	R655W	Exon21	2	1	No
CNKSR1	2047G>A	E683K	Exon21	1	0	No
CNKSR1	2059C>T	H687Y	Exon21	3	5	No
CNKSR1	2068C>T	P690S	Exon21	2	0	No
CNKSR1	2076C>A	D692E	Exon21	0	1	No
CNKSR1	2108C>A	T703N	Exon21	0	1	No
CNKSR1	2108C>G	T703S	Exon21	1	0	No
CNKSR1	227C>T	T76I	Exon3	13	6	Yes
CNKSR1	322C>T	P108S	Exon3	1	0	Yes
CNKSR1	332T>A	V111D	Exon3	2	3	Yes
CNKSR1	332T>G	V111G	Exon3	1	2	Yes
CNKSR1	404C>T	S135F	Exon4	0	1	Yes
CNKSR1	461G>A	S154N	Exon4	7	14	No
CNKSR1	498G>T	K166N	Exon5	0	1	Yes
CNKSR1	529G>A	V177M	Exon6	2	0	No
CNKSR1	550A>G	I184V	Exon6	1	0	No
CNKSR1	556G>A	V186I	Exon6	1	0	No
CNKSR1	602A>G	Q201R	Exon6	0	1	No
CNKSR1	619C>G	P207A	Exon6	3	1	No
CNKSR1	619C>T	P207S	Exon6	1	0	No
CNKSR1	631G>A	E211K	Exon7	1	0	No
CNKSR1	674T>C	V225A	Exon7	0	1	No
CNKSR1	691A>G	T231A	Exon8	0	1	No
CNKSR1	742G>C	E248Q	Exon8	0	1	No
CNKSR1	743A>G	E248G	Exon8	1	0	No
CNKSR1	748G>A	V250M	Exon8	5	3	Yes
CNKSR1	760T>C	W254R	Exon9	1	0	Yes
CNKSR1	805G>A	G269R	Exon9	1	0	No
CNKSR1	851C>G	P284R	Exon9	5	7	No
CNKSR1	959T>G	L320R	Exon11	1	1	No
CNKSR1	980G>T	G327V	Exon11	0	1	No
DNAJB4	160G>A	V54I	Exon1	1	0	Yes
DNAJB4	327A>T	E109D	Exon2	0	1	No
DNAJB4	32T>C	I11T	Exon1	1	0	Yes
DNAJB4	346A>G	M116V	Exon2	0	1	No
DNAJB4	380T>A	I127K	Exon2	2	7	No
DNAJB4	392C>T	P131L	Exon2	3	2	No
DNAJB4	41G>A	G14E	Exon1	1	1	Yes
DNAJB4	457C>T	R153C	Exon2	1	1	Yes
DNAJB4	470A>G	D157G	Exon2	1	0	Yes
DNAJB4	514T>C	Y172H	Exon2	1	0	No
DNAJB4	562G>A	A188T	Exon2	1	0	No
DNAJB4	649C>G	P217A	Exon2	1	0	Yes
DNAJB4	758C>T	T253I	Exon2	0	3	Yes
DNAJB4	827A>T	N276I	Exon3	1	0	No
DNAJB4	854T>C	V285A	Exon3	0	1	Yes
DUOX1	1018A>G	M340V	Exon10	1	0	No
DUOX1	1019T>A	M340K	Exon10	0	2	No
DUOX1	1040T>G	F347C	Exon11	0	1	Yes
DUOX1	1092C>G	C364W	Exon11	0	2	Yes
DUOX1	1108C>T	R370C	Exon11	1	2	Yes
DUOX1	1109G>A	R370H	Exon11	1	1	Yes
DUOX1	1111G>A	E371K	Exon11	12	3	No
DUOX1	1184G>A	R395Q	Exon12	1	0	No
DUOX1	119T>C	M40T	Exon4	0	1	No
DUOX1	119T>G	M40R	Exon4	0	1	No
DUOX1	1214G>A	R405Q	Exon12	1	0	No
DUOX1	1222T>C	W408R	Exon13	0	1	Yes
DUOX1	1247G>A	R416H	Exon13	5	3	Yes
DUOX1	1252G>A	D418N	Exon13	1	0	Yes
DUOX1	1265G>A	S422N	Exon13	0	1	No
DUOX1	1282C>T	R428W	Exon13	0	2	Yes
DUOX1	133G>A	G45S	Exon4	1	0	Yes
DUOX1	1367C>T	A456V	Exon13	1	0	No
DUOX1	1379G>C	S460T	Exon13	1	0	No
DUOX1	1423G>T	D475Y	Exon14	0	1	Yes
DUOX1	146C>G	S49C	Exon5	2	1	No
DUOX1	1471C>T	R491W	Exon14	3	3	No
DUOX1	1472G>A	R491Q	Exon14	2	2	No
DUOX1	148C>T	R50W	Exon5	1	0	Yes
DUOX1	149G>A	R50Q	Exon5	1	0	No
DUOX1	1520G>A	R507Q	Exon14	2	0	Yes
DUOX1	1537C>T	R513C	Exon14	2	1	Yes
DUOX1	1538G>A	R513H	Exon14	2	0	Yes
DUOX1	1540T>C	Y514H	Exon14	1	0	Yes
DUOX1	1593A>C	E531D	Exon15	4	1	No
DUOX1	1618G>A	V540M	Exon15	1	0	Yes
DUOX1	1627G>A	A543T	Exon15	6	3	No
DUOX1	1633A>G	I545V	Exon15	3	3	No
DUOX1	1652C>G	A551G	Exon15	0	1	No
DUOX1	1661C>T	P554L	Exon15	1	1	Yes
DUOX1	1664A>G	N555S	Exon15	0	1	No
DUOX1	1697C>T	P566L	Exon16	1	0	Yes
DUOX1	1707A>T	R569S	Exon16	1	0	No
DUOX1	1754G>C	R585P	Exon16	0	1	No
DUOX1	1763T>A	F588Y	Exon16	1	0	Yes
DUOX1	1765G>A	E589K	Exon16	1	0	No
DUOX1	1778T>C	F593S	Exon16	7	11	No
DUOX1	1786G>A	G596R	Exon16	1	1	No
DUOX1	1853G>A	R618Q	Exon17	1	0	No
DUOX1	1903A>G	I635V	Exon17	0	1	No
DUOX1	1906G>A	V636M	Exon17	1	0	No
DUOX1	1921G>A	V641M	Exon17	7	8	No
DUOX1	1996G>A	G666R	Exon18	0	1	No
DUOX1	2006G>A	R669H	Exon18	15	18	No
DUOX1	2048T>G	L683R	Exon18	1	0	Yes
DUOX1	2068A>G	N690D	Exon18	5	0	No
DUOX1	2095C>T	R699C	Exon18	13	14	No
DUOX1	211C>T	H71Y	Exon5	1	0	No
DUOX1	2143C>A	L715M	Exon19	0	1	No
DUOX1	2152T>A	L718M	Exon19	4	2	No
DUOX1	2164C>T	R722W	Exon19	2	1	Yes
DUOX1	2165G>A	R722Q	Exon19	1	0	Yes
DUOX1	2171C>T	A724V	Exon19	1	0	No
DUOX1	2189G>A	R730Q	Exon19	1	0	No
DUOX1	2249T>C	L750P	Exon19	0	1	Yes
DUOX1	2252T>G	M751R	Exon19	1	0	Yes
DUOX1	2255G>A	R752K	Exon19	0	2	No
DUOX1	2270G>A	R757Q	Exon19	0	1	No
DUOX1	2279G>A	R760Q	Exon19	1	0	Yes
DUOX1	227G>A	R76Q	Exon5	3	0	Yes
DUOX1	2300T>G	F767C	Exon19	0	1	Yes
DUOX1	2347G>A	A783T	Exon20	0	2	No
DUOX1	2384G>A	R795Q	Exon20	0	1	No
DUOX1	2416G>A	E806K	Exon20	2	0	Yes
DUOX1	2453T>G	M818R	Exon20	1	0	Yes
DUOX1	2458G>C	V820L	Exon20	1	0	Yes
DUOX1	2534T>C	V845A	Exon20	1	1	Yes
DUOX1	2543T>A	M848K	Exon20	1	0	Yes
DUOX1	2569C>T	R857C	Exon21	0	1	Yes
DUOX1	2582G>A	R861H	Exon21	0	1	No
DUOX1	2647T>C	F883L	Exon22	0	1	Yes
DUOX1	2653G>A	E885K	Exon22	1	0	Yes
DUOX1	2663A>G	N888S	Exon22	0	1	Yes
DUOX1	2687T>C	L896P	Exon22	0	1	Yes
DUOX1	2713C>T	R905W	Exon22	0	2	Yes
DUOX1	2714G>A	R905Q	Exon22	1	0	No
DUOX1	2773C>T	R925W	Exon22	24	22	Yes
DUOX1	2783A>G	N928S	Exon22	0	1	No
DUOX1	2794C>T	R932C	Exon22	6	10	Yes
DUOX1	283C>A	R95S	Exon5	1	0	Yes
DUOX1	284G>T	R95L	Exon5	0	1	No
DUOX1	2855G>A	R952Q	Exon23	0	1	No
DUOX1	2864C>T	S955F	Exon23	0	1	No
DUOX1	2885T>C	I962T	Exon23	4	8	No
DUOX1	2921G>A	R974H	Exon24	0	1	No
DUOX1	2924G>T	S975I	Exon24	5	2	No
DUOX1	2991G>T	E997D	Exon24	1	0	No
DUOX1	2996G>A	R999Q	Exon24	1	0	No
DUOX1	2998C>T	R1000W	Exon24	0	1	Yes
DUOX1	2999G>A	R1000Q	Exon24	0	1	No
DUOX1	3032C>A	P1011H	Exon25	1	0	Yes
DUOX1	3087G>C	Q1029H	Exon25	6	2	Yes
DUOX1	3106C>T	R1036C	Exon25	1	1	Yes
DUOX1	3107G>A	R1036H	Exon25	0	1	Yes
DUOX1	3113T>C	I1038T	Exon25	0	1	No
DUOX1	3142G>A	V1048M	Exon25	1	0	No
DUOX1	3241G>A	V1081M	Exon26	0	2	No
DUOX1	3257C>G	S1086W	Exon26	1	0	Yes
DUOX1	3259C>T	R1087W	Exon26	1	0	Yes
DUOX1	3280T>C	S1094P	Exon26	0	1	Yes
DUOX1	3299T>C	I1100T	Exon26	1	0	Yes
DUOX1	3310A>G	M1104V	Exon26	1	0	No
DUOX1	3316C>T	R1106C	Exon26	1	0	Yes
DUOX1	3361G>C	V1121L	Exon26	1	0	No
DUOX1	337G>C	V113L	Exon6	0	1	No
DUOX1	3457T>C	Y1153H	Exon27	1	0	Yes
DUOX1	346C>G	P116A	Exon6	1	0	No
DUOX1	3484G>A	V1162I	Exon27	1	0	No
DUOX1	349G>C	G117R	Exon6	0	2	Yes
DUOX1	3511T>C	F1171L	Exon27	0	1	Yes
DUOX1	3543G>T	K1181N	Exon28	0	1	Yes
DUOX1	3568G>A	V1190I	Exon28	1	2	No
DUOX1	358G>A	A120T	Exon6	2	0	No
DUOX1	3641G>A	R1214H	Exon29	1	0	Yes
DUOX1	3643C>T	R1215C	Exon29	1	1	Yes
DUOX1	3644G>A	R1215H	Exon29	7	10	Yes
DUOX1	3646C>T	R1216C	Exon29	2	1	No
DUOX1	3655C>T	R1219W	Exon29	1	0	Yes
DUOX1	3656G>A	R1219Q	Exon29	21	23	No
DUOX1	366C>A	F122L	Exon6	1	0	Yes
DUOX1	3673C>T	H1225Y	Exon29	2	0	Yes
DUOX1	3743G>A	R1248H	Exon30	1	0	No
DUOX1	3784G>A	G1262S	Exon30	0	1	No
DUOX1	3789C>A	D1263E	Exon30	1	0	Yes
DUOX1	3793C>G	L1265V	Exon30	1	0	No
DUOX1	3809G>A	R1270Q	Exon30	2	1	Yes
DUOX1	3823A>T	I1275F	Exon30	0	1	Yes
DUOX1	3829G>A	V1277M	Exon30	2	2	Yes
DUOX1	3889G>A	G1297S	Exon31	0	1	No
DUOX1	3898T>G	Y1300D	Exon31	1	0	Yes
DUOX1	3920G>A	R1307Q	Exon31	1	2	Yes
DUOX1	3922A>T	I1308F	Exon31	1	0	Yes
DUOX1	3940G>A	G1314R	Exon31	0	1	Yes
DUOX1	3977C>T	A1326V	Exon31	1	0	Yes
DUOX1	397A>G	M133V	Exon6	6	7	No
DUOX1	4030A>T	T1344S	Exon31	1	0	No
DUOX1	4033C>T	R1345C	Exon31	1	1	Yes
DUOX1	4066G>C	D1356H	Exon31	1	0	No
DUOX1	4100A>G	D1367G	Exon32	1	0	Yes
DUOX1	411C>G	D137E	Exon6	0	1	No
DUOX1	4189T>A	S1397T	Exon32	1	0	Yes
DUOX1	421G>A	D141N	Exon6	1	1	No
DUOX1	4222G>A	V1408I	Exon32	2	0	No
DUOX1	4223T>C	V1408A	Exon32	0	1	No
DUOX1	4248G>T	K1416N	Exon32	1	0	Yes
DUOX1	4268C>T	T1423M	Exon33	2	0	Yes
DUOX1	4271G>A	R1424Q	Exon33	3	1	Yes
DUOX1	4396A>T	T1466S	Exon33	1	0	Yes
DUOX1	4442G>A	R1481Q	Exon34	4	2	No
DUOX1	4462C>T	R1488C	Exon34	1	1	Yes
DUOX1	4463G>A	R1488H	Exon34	3	2	Yes
DUOX1	4468A>G	I1490V	Exon34	1	1	No
DUOX1	4486C>A	P1496T	Exon34	0	1	Yes
DUOX1	4490C>G	P1497R	Exon34	0	1	Yes
DUOX1	4490C>T	P1497L	Exon34	1	1	Yes
DUOX1	4526A>G	H1509R	Exon34	0	1	Yes
DUOX1	4531C>A	Q1511K	Exon34	1	0	No
DUOX1	4546G>A	G1516R	Exon35	0	1	Yes
DUOX1	4561G>C	G1521R	Exon35	3	1	Yes
DUOX1	46T>C	W16R	Exon3	0	1	No
DUOX1	479G>A	S160N	Exon6	2	0	No
DUOX1	52C>T	P18S	Exon3	0	1	No
DUOX1	568C>T	R190W	Exon7	1	0	Yes
DUOX1	575T>C	F192S	Exon7	0	1	Yes
DUOX1	580A>G	R194G	Exon7	11	9	No
DUOX1	608C>T	P203L	Exon7	0	1	No
DUOX1	637C>A	L213M	Exon7	1	0	No
DUOX1	638T>C	L213P	Exon7	1	0	No
DUOX1	644T>C	M215T	Exon7	0	1	Yes
DUOX1	644T>G	M215R	Exon7	0	1	Yes
DUOX1	653C>A	A218E	Exon7	0	1	No
DUOX1	661C>T	P221S	Exon7	0	1	Yes
DUOX1	671G>A	G224E	Exon7	0	1	No
DUOX1	673C>A	Q225K	Exon7	0	1	No
DUOX1	73A>G	I25V	Exon4	1	0	No
DUOX1	910C>T	L304F	Exon9	0	1	No
DUOX1	913C>T	P305S	Exon9	0	1	No
DUOX1	926G>T	G309V	Exon10	1	1	Yes
DUOX1	970G>C	A324P	Exon10	3	0	Yes
DUOX1	992C>G	S331C	Exon10	0	1	No
EXO1	1016A>G	D339G	Exon10	1	0	Yes
EXO1	1058G>A	S353N	Exon11	0	1	Yes
EXO1	1059T>A	S353R	Exon11	1	0	Yes
EXO1	1060C>T	H354Y	Exon11	2	0	No
EXO1	1063A>G	S355G	Exon11	1	0	No
EXO1	1094C>G	A365G	Exon11	1	3	No
EXO1	109A>G	K37E	Exon4	0	1	Yes
EXO1	1105A>G	S369G	Exon11	1	0	Yes
EXO1	1117A>G	R373G	Exon11	3	1	No
EXO1	1202G>A	R401Q	Exon11	1	1	No
EXO1	1207A>G	I403V	Exon11	1	0	No
EXO1	1229T>G	L410R	Exon11	0	1	Yes
EXO1	1261A>G	R421G	Exon11	0	1	No
EXO1	1265G>A	S422N	Exon11	7	10	No
EXO1	1430C>G	P477R	Exon12	1	1	Yes
EXO1	143A>G	K48R	Exon4	0	1	No
EXO1	1448T>G	F483C	Exon12	12	5	Yes
EXO1	146G>A	G49D	Exon4	0	1	Yes
EXO1	148G>C	E50Q	Exon4	0	1	No
EXO1	1508G>C	R503T	Exon12	1	6	Yes
EXO1	151C>G	P51A	Exon4	0	1	No
EXO1	1556A>G	K519R	Exon13	3	2	No
EXO1	1597A>G	K533E	Exon13	1	0	No
EXO1	1669C>T	R557C	Exon13	1	1	No
EXO1	1670G>A	R557H	Exon13	2	6	No
EXO1	170G>T	G57V	Exon5	1	1	No
EXO1	1753T>C	S585P	Exon13	0	1	No
EXO1	1769G>A	S590N	Exon13	0	1	No
EXO1	1775A>C	K592T	Exon13	0	1	No
EXO1	1828A>G	S610G	Exon13	46	48	No
EXO1	1841G>T	G614V	Exon13	0	1	No
EXO1	1862C>T	T621M	Exon13	0	2	Yes
EXO1	1901G>A	R634Q	Exon13	28	26	No
EXO1	1918C>G	P640A	Exon13	38	46	No
EXO1	1930C>T	P644S	Exon13	7	12	No
EXO1	1955C>T	S652L	Exon13	1	0	No
EXO1	195G>A	M65I	Exon5	1	0	Yes
EXO1	1969G>A	E657K	Exon13	1	4	No
EXO1	1969G>C	E657Q	Exon13	0	1	No
EXO1	1973A>C	E658A	Exon13	1	0	No
EXO1	1984G>A	D662N	Exon13	1	0	No
EXO1	200T>C	L67P	Exon5	1	0	Yes
EXO1	2078C>G	S693C	Exon13	1	0	Yes
EXO1	212T>C	I71T	Exon5	1	0	Yes
EXO1	2138A>G	D713G	Exon14	0	1	No
EXO1	2146A>G	S716G	Exon14	0	1	No
EXO1	2154G>C	Q718H	Exon14	1	0	No
EXO1	2168G>A	R723H	Exon14	0	1	No
EXO1	2195C>T	T732I	Exon14	1	0	No
EXO1	221T>C	I74T	Exon5	0	1	Yes
EXO1	2225A>G	Y742C	Exon15	0	1	No
EXO1	224T>C	L75P	Exon5	0	1	Yes
EXO1	2309C>T	P770L	Exon15	4	3	No
EXO1	232G>A	D78N	Exon5	0	1	Yes
EXO1	2333A>G	H778R	Exon15	1	0	Yes
EXO1	2386A>G	K796E	Exon15	1	0	No
EXO1	2419C>T	L807F	Exon16	0	1	Yes
EXO1	2480C>T	A827V	Exon16	12	5	No
EXO1	2483A>G	E828G	Exon16	0	1	Yes
EXO1	2503C>G	P835A	Exon16	1	0	No
EXO1	2536C>A	Q846K	Exon16	1	0	No
EXO1	277A>G	R93G	Exon5	1	0	Yes
EXO1	325G>A	E109K	Exon6	9	0	No
EXO1	338C>T	S113L	Exon6	2	0	Yes
EXO1	347G>A	R116Q	Exon6	2	2	Yes
EXO1	34G>A	E12K	Exon4	1	0	No
EXO1	361C>T	R121W	Exon6	1	2	Yes
EXO1	380A>G	H127R	Exon6	0	1	Yes
EXO1	409G>T	A137S	Exon7	22	14	Yes
EXO1	41C>T	S14L	Exon4	0	1	Yes
EXO1	421G>C	G141R	Exon7	1	2	Yes
EXO1	429T>A	D143E	Exon7	9	9	Yes
EXO1	433C>T	L145F	Exon7	0	1	Yes
EXO1	446A>G	Y149C	Exon7	0	1	Yes
EXO1	458C>T	A153V	Exon7	1	0	Yes
EXO1	470A>G	Y157C	Exon7	4	1	Yes
EXO1	479A>G	K160R	Exon7	0	1	No
EXO1	530T>C	F177S	Exon7	0	1	Yes
EXO1	532G>A	G178S	Exon7	0	1	Yes
EXO1	539A>G	K180R	Exon7	0	1	Yes
EXO1	652A>G	M218V	Exon8	0	2	Yes
EXO1	689T>C	L230P	Exon8	1	0	Yes
EXO1	691C>G	R231G	Exon8	1	0	No
EXO1	745G>A	D249N	Exon8	59	61	Yes
EXO1	755A>G	K252R	Exon8	0	1	No
EXO1	797C>T	T266M	Exon9	3	0	No
EXO1	803C>T	P268L	Exon9	2	0	Yes
EXO1	809A>T	D270V	Exon9	6	11	Yes
EXO1	80T>C	V27A	Exon4	1	0	Yes
EXO1	820G>A	G274R	Exon9	30	34	Yes
EXO1	839A>G	N280S	Exon9	1	2	No
EXO1	869C>T	P290L	Exon9	1	0	Yes
EXO1	877A>G	R293G	Exon9	1	0	Yes
EXO1	880A>G	K294E	Exon9	1	0	Yes
EXO1	896A>G	N299S	Exon9	1	1	Yes
EXO1	908A>G	D303G	Exon9	0	1	Yes
EXO1	909T>G	D303E	Exon9	0	1	No
EXO1	919C>A	P307T	Exon9	1	1	Yes
EXO1	937G>T	A313S	Exon9	1	0	Yes
EXO1	946T>C	Y316H	Exon10	0	1	No
EXO1	953A>G	D318G	Exon10	0	1	No
EXO1	979C>T	L327F	Exon10	0	1	Yes
EXO1	986A>G	N329S	Exon10	0	1	Yes
EXO1	995T>C	I332T	Exon10	1	0	No
FANCA	1018G>A	V340I	Exon12	2	0	No
FANCA	1046C>T	A349V	Exon12	0	1	No
FANCA	1055A>C	H352P	Exon12	1	0	No
FANCA	1073T>C	L358P	Exon12	0	1	Yes
FANCA	1078C>T	R360C	Exon12	0	1	No
FANCA	1079G>A	R360H	Exon12	0	1	Yes
FANCA	1100G>A	S367N	Exon13	0	2	No
FANCA	1124T>G	L375W	Exon13	1	0	Yes
FANCA	112G>A	E38K	Exon2	0	1	No
FANCA	1150G>A	V384I	Exon13	1	0	No
FANCA	1150G>T	V384F	Exon13	1	1	Yes
FANCA	1153C>T	H385Y	Exon13	1	0	Yes
FANCA	1247C>T	A416V	Exon14	1	0	No
FANCA	1256T>C	F419S	Exon14	0	1	Yes
FANCA	1297G>A	V433I	Exon14	1	0	No
FANCA	1307A>G	Q436R	Exon14	1	0	Yes
FANCA	1310C>T	A437V	Exon14	0	1	Yes
FANCA	1319A>G	E440G	Exon14	1	0	Yes
FANCA	1331C>T	A444V	Exon14	1	0	No
FANCA	1337T>C	L446P	Exon14	1	0	No
FANCA	1340C>T	S447L	Exon14	8	2	Yes
FANCA	1348G>A	D450N	Exon14	1	2	No
FANCA	1358A>G	K453R	Exon14	1	0	No
FANCA	1399A>G	K467E	Exon15	2	4	Yes
FANCA	139G>A	A47T	Exon2	0	1	Yes
FANCA	1405G>T	A469S	Exon15	1	0	No
FANCA	1445C>G	P482R	Exon15	0	1	Yes
FANCA	1459C>G	R487G	Exon15	1	0	Yes
FANCA	1492C>G	L498V	Exon16	1	0	No
FANCA	1510C>T	R504C	Exon16	0	1	Yes
FANCA	1511G>A	R504H	Exon16	1	1	No
FANCA	1535C>T	S512L	Exon16	1	0	Yes
FANCA	1550G>A	R517Q	Exon16	1	0	Yes
FANCA	1558G>C	D520H	Exon16	1	1	Yes
FANCA	1561C>A	L521I	Exon16	1	0	No
FANCA	1571C>G	S524C	Exon17	1	0	Yes
FANCA	1573A>G	I525V	Exon17	0	1	No
FANCA	157A>C	S53R	Exon2	2	0	No
FANCA	1676A>G	E559G	Exon18	2	0	Yes
FANCA	1682C>G	T561R	Exon18	0	1	Yes
FANCA	1702G>A	V568I	Exon18	1	0	No
FANCA	1712C>G	A571G	Exon18	1	0	Yes
FANCA	1712C>T	A571V	Exon18	1	0	Yes
FANCA	1738G>C	V580L	Exon19	0	1	No
FANCA	173A>G	N58S	Exon2	0	1	No
FANCA	1805C>G	A602G	Exon20	1	0	Yes
FANCA	1828G>A	A610T	Exon21	0	1	Yes
FANCA	1835A>G	K612R	Exon21	0	1	Yes
FANCA	1862A>G	Y621C	Exon21	1	0	Yes
FANCA	1874G>C	C625S	Exon21	29	43	Yes
FANCA	1895C>T	P632L	Exon21	1	0	No
FANCA	1904C>T	A635V	Exon22	0	1	No
FANCA	191T>C	V64A	Exon3	1	0	No
FANCA	1930A>G	N644D	Exon22	1	0	No
FANCA	1934C>G	S645C	Exon22	1	0	No
FANCA	1949T>A	L650Q	Exon22	0	1	Yes
FANCA	1956G>C	Q652H	Exon22	0	1	No
FANCA	2000C>G	P667R	Exon22	0	1	Yes
FANCA	200C>A	P67Q	Exon3	1	1	No
FANCA	2021C>T	S674L	Exon23	0	1	Yes
FANCA	2029G>A	V677M	Exon23	1	2	No
FANCA	205T>C	C69R	Exon3	1	1	Yes
FANCA	2072A>G	N691S	Exon23	0	1	No
FANCA	2089G>A	V697I	Exon23	0	1	No
FANCA	2101A>G	K701E	Exon23	0	1	No
FANCA	2110C>T	L704F	Exon23	0	1	Yes
FANCA	2144A>C	E715A	Exon23	1	0	Yes
FANCA	2179T>C	C727R	Exon24	1	0	Yes
FANCA	2180G>A	C727Y	Exon24	1	0	Yes
FANCA	2191A>G	M731V	Exon24	1	0	No
FANCA	2203A>G	S735G	Exon24	1	0	No
FANCA	2216C>T	P739L	Exon24	4	3	Yes
FANCA	2219A>C	E740A	Exon24	1	0	Yes
FANCA	2219A>G	E740G	Exon24	0	1	Yes
FANCA	2228G>A	G743D	Exon25	0	3	Yes
FANCA	2234G>T	W745L	Exon25	0	1	Yes
FANCA	2236G>C	A746P	Exon25	1	0	No
FANCA	2236G>T	A746S	Exon25	0	2	No
FANCA	2239G>T	A747S	Exon25	1	0	No
FANCA	2257A>G	M753V	Exon25	1	0	No
FANCA	225C>G	S75R	Exon3	2	1	No
FANCA	2278G>A	A760T	Exon25	1	0	Yes
FANCA	2290C>T	R764W	Exon25	1	0	Yes
FANCA	2305C>G	L769V	Exon25	0	1	Yes
FANCA	2308C>T	R770C	Exon25	0	2	No
FANCA	2309G>A	R770H	Exon25	1	0	No
FANCA	2380T>C	S794P	Exon26	1	0	No
FANCA	2390C>T	A797V	Exon26	2	5	No
FANCA	23A>G	N8S	Exon1	2	0	No
FANCA	2402T>C	V801A	Exon26	1	0	Yes
FANCA	2420C>T	A807V	Exon26	2	0	No
FANCA	2435T>C	L812P	Exon26	1	0	Yes
FANCA	2450T>C	L817P	Exon26	0	1	Yes
FANCA	24C>G	N8K	Exon1	1	0	No
FANCA	2509T>C	C837R	Exon27	1	0	Yes
FANCA	251A>G	E84G	Exon3	1	0	No
FANCA	2548T>C	S850P	Exon27	1	0	No
FANCA	2574C>G	S858R	Exon27	15	16	No
FANCA	2579T>C	L860S	Exon27	1	0	Yes
FANCA	2581T>C	S861P	Exon27	0	1	No
FANCA	2587G>C	G863R	Exon27	0	1	Yes
FANCA	25T>C	S9P	Exon1	1	0	No
FANCA	2624T>C	L875S	Exon28	0	1	Yes
FANCA	262A>G	N88D	Exon3	1	0	No
FANCA	2651C>G	S884C	Exon28	0	1	No
FANCA	2658G>C	E886D	Exon28	3	8	No
FANCA	2659G>T	D887Y	Exon28	1	0	Yes
FANCA	2669G>A	S890N	Exon28	2	0	No
FANCA	266A>G	H89R	Exon3	0	1	No
FANCA	2706C>G	D902E	Exon28	1	0	No
FANCA	2773G>A	V925I	Exon28	1	0	No
FANCA	2786A>G	Y929C	Exon29	0	1	Yes
FANCA	2800C>A	H934N	Exon29	0	1	No
FANCA	2807A>G	E936G	Exon29	0	1	Yes
FANCA	2831A>G	D944G	Exon29	1	0	Yes
FANCA	2856G>C	Q952H	Exon30	1	2	No
FANCA	2859C>G	D953E	Exon30	12	11	No
FANCA	2860T>A	F954I	Exon30	0	1	Yes
FANCA	289G>C	A97P	Exon4	0	1	Yes
FANCA	2949T>G	I983M	Exon30	1	0	No
FANCA	2959G>A	A987T	Exon30	3	1	No
FANCA	2960C>T	A987V	Exon30	0	1	No
FANCA	296A>G	Q99R	Exon4	1	0	No
FANCA	3000C>G	H1000Q	Exon31	1	0	No
FANCA	3029G>T	G1010V	Exon31	1	0	Yes
FANCA	3032G>A	R1011H	Exon31	0	2	No
FANCA	3035C>G	T1012R	Exon31	1	0	No
FANCA	305C>A	A102D	Exon4	1	0	Yes
FANCA	3069G>T	E1023D	Exon32	2	0	Yes
FANCA	3099C>A	D1033E	Exon32	1	1	No
FANCA	3104T>C	I1035T	Exon32	1	1	No
FANCA	3116G>T	G1039V	Exon32	0	1	Yes
FANCA	3157C>T	R1053C	Exon32	3	1	No
FANCA	3164G>A	R1055Q	Exon32	1	0	Yes
FANCA	3250C>T	R1084C	Exon33	2	0	No
FANCA	3251G>A	R1084H	Exon33	1	0	No
FANCA	3260C>T	S1087L	Exon33	1	0	No
FANCA	3275G>C	G1092A	Exon33	1	0	No
FANCA	3281G>A	S1094N	Exon33	0	1	No
FANCA	3316G>A	E1106K	Exon33	0	1	No
FANCA	3349A>G	R1117G	Exon34	0	1	Yes
FANCA	338C>T	S113L	Exon4	0	1	No
FANCA	3391A>G	T1131A	Exon34	3	2	Yes
FANCA	3412C>G	L1138V	Exon35	1	0	No
FANCA	341C>T	A114V	Exon4	1	0	No
FANCA	3427C>G	L1143V	Exon35	13	12	No
FANCA	3430C>T	R1144W	Exon35	12	8	Yes
FANCA	3431G>A	R1144Q	Exon35	0	1	No
FANCA	344G>A	G115E	Exon4	0	3	No
FANCA	3482C>T	T1161M	Exon35	2	0	Yes
FANCA	3501G>T	L1167F	Exon35	1	0	Yes
FANCA	3515T>C	V1172A	Exon36	2	0	No
FANCA	3535C>A	P1179T	Exon36	0	1	Yes
FANCA	3550C>T	R1184W	Exon36	2	0	Yes
FANCA	3551G>C	R1184P	Exon36	4	1	No
FANCA	3583C>T	R1195W	Exon36	2	3	No
FANCA	35G>C	G12A	Exon1	0	1	No
FANCA	361G>A	V121M	Exon4	1	0	No
FANCA	3625G>A	D1209N	Exon36	1	1	No
FANCA	3637C>G	P1213A	Exon37	3	1	No
FANCA	3644C>A	A1215D	Exon37	4	1	No
FANCA	3656C>T	A1219V	Exon37	1	0	No
FANCA	3658C>T	P1220S	Exon37	0	1	No
FANCA	3680C>A	A1227D	Exon37	1	0	Yes
FANCA	3698C>T	A1233V	Exon37	1	1	No
FANCA	3728G>A	R1243K	Exon37	1	0	No
FANCA	3760G>A	E1254K	Exon37	1	0	No
FANCA	3764A>C	E1255A	Exon37	2	1	Yes
FANCA	3764A>G	E1255G	Exon37	1	0	Yes
FANCA	377C>G	T126R	Exon4	8	2	No
FANCA	3783C>G	F1261L	Exon38	0	1	No
FANCA	3828T>G	N1276K	Exon38	1	0	No
FANCA	3848A>G	K1283R	Exon39	2	3	No
FANCA	3853T>C	F1285L	Exon39	0	1	No
FANCA	3857A>C	H1286P	Exon39	1	0	No
FANCA	3859G>A	V1287I	Exon39	17	11	No
FANCA	386C>T	A129V	Exon4	0	1	No
FANCA	3901T>A	S1301T	Exon39	1	0	No
FANCA	3908T>C	L1303P	Exon39	1	0	Yes
FANCA	3950G>A	R1317Q	Exon40	2	3	No
FANCA	4019C>T	S1340F	Exon41	1	1	Yes
FANCA	4033G>C	D1345H	Exon41	1	1	No
FANCA	4036G>A	A1346T	Exon41	2	0	No
FANCA	4037C>T	A1346V	Exon41	3	1	No
FANCA	4064A>T	H1355L	Exon41	2	0	No
FANCA	4079T>C	M1360T	Exon41	0	1	Yes
FANCA	4098G>C	Q1366H	Exon41	0	1	Yes
FANCA	4114G>A	D1372N	Exon41	0	1	No
FANCA	4124C>T	T1375I	Exon41	0	1	No
FANCA	4192A>G	K1398E	Exon42	1	0	No
FANCA	4199G>A	R1400H	Exon42	1	0	Yes
FANCA	4222C>T	P1408S	Exon42	0	1	Yes
FANCA	4249C>G	H1417D	Exon42	64	59	No
FANCA	4256C>T	A1419V	Exon42	0	1	No
FANCA	4274G>A	R1425H	Exon43	0	1	No
FANCA	4283G>C	C1428S	Exon43	1	0	No
FANCA	4285G>A	D1429N	Exon43	0	1	Yes
FANCA	4300G>A	A1434T	Exon43	1	0	No
FANCA	4313G>A	S1438N	Exon43	0	1	No
FANCA	4340A>G	D1447G	Exon43	0	1	No
FANCA	4355C>G	P1452R	Exon43	0	1	Yes
FANCA	43C>T	P15S	Exon1	1	0	No
FANCA	445T>G	L149V	Exon5	0	1	No
FANCA	480G>A	M160I	Exon5	5	3	No
FANCA	488G>A	R163H	Exon5	3	0	Yes
FANCA	518T>C	I173T	Exon5	1	0	No
FANCA	542C>A	A181E	Exon6	0	1	Yes
FANCA	542C>T	A181V	Exon6	1	0	No
FANCA	56G>A	R19Q	Exon1	0	1	No
FANCA	577C>G	L193V	Exon6	2	1	No
FANCA	601C>T	P201S	Exon7	0	1	No
FANCA	650T>C	L217P	Exon7	0	1	Yes
FANCA	662T>C	M221T	Exon7	1	0	No
FANCA	668C>T	A223V	Exon7	1	0	No
FANCA	671C>A	S224Y	Exon7	1	0	Yes
FANCA	688G>A	V230I	Exon7	0	2	No
FANCA	694A>G	R232G	Exon7	1	0	No
FANCA	695G>A	R232K	Exon7	1	1	No
FANCA	725T>G	F242C	Exon8	2	0	Yes
FANCA	737G>A	G246E	Exon8	2	1	Yes
FANCA	752C>T	S251L	Exon8	1	0	No
FANCA	755A>G	D252G	Exon8	0	1	No
FANCA	766A>G	T256A	Exon8	1	0	No
FANCA	797C>T	T266M	Exon9	1	0	No
FANCA	800T>C	V267A	Exon9	0	1	No
FANCA	805G>T	V269L	Exon9	0	1	Yes
FANCA	80C>T	A27V	Exon2	1	0	No
FANCA	812A>C	Q271P	Exon9	0	1	Yes
FANCA	826T>A	F276I	Exon9	1	1	Yes
FANCA	839C>T	A280V	Exon10	1	0	Yes
FANCA	869C>A	S290Y	Exon10	3	0	Yes
FANCA	872C>G	T291S	Exon10	1	0	No
FANCA	874C>G	H292D	Exon10	5	6	No
FANCA	879G>C	K293N	Exon10	1	0	No
FANCA	910G>C	G304R	Exon11	0	2	No
FANCA	917C>T	T306M	Exon11	1	2	No
FANCA	932T>C	I311T	Exon11	4	2	No
FANCA	940G>C	D314H	Exon11	1	0	Yes
FANCA	955T>C	F319L	Exon11	1	0	Yes
FANCB	1103C>T	S368L	Exon4	0	1	Yes
FANCB	1140T>A	F380L	Exon5	0	1	No
FANCB	1217G>A	R406Q	Exon6	1	0	No
FANCB	1235T>A	L412Q	Exon6	0	1	Yes
FANCB	124A>G	I42V	Exon3	1	0	No
FANCB	127T>A	L43I	Exon3	8	4	No
FANCB	1331A>T	E444V	Exon7	1	2	Yes
FANCB	1375A>G	I459V	Exon7	0	2	No
FANCB	1480A>G	T494A	Exon7	0	1	Yes
FANCB	1726C>G	Q576E	Exon8	0	2	No
FANCB	1754C>T	S585L	Exon8	1	0	Yes
FANCB	1769T>C	F590S	Exon8	19	16	No
FANCB	1817G>A	S606N	Exon8	1	1	No
FANCB	1838G>A	R613H	Exon8	1	0	No
FANCB	1894T>G	Y632D	Exon8	1	0	Yes
FANCB	1901T>C	L634P	Exon8	0	1	Yes
FANCB	1907T>C	F636S	Exon8	1	0	Yes
FANCB	1909C>T	P637S	Exon8	1	0	Yes
FANCB	1933A>G	M645V	Exon9	1	0	No
FANCB	1960G>A	A654T	Exon9	1	0	No
FANCB	1970A>G	K657R	Exon9	0	1	No
FANCB	1996G>A	G666S	Exon9	2	2	No
FANCB	2014A>G	M672V	Exon9	1	0	No
FANCB	2090C>T	P697L	Exon9	7	7	No
FANCB	2218A>G	I740V	Exon10	0	1	No
FANCB	2342A>G	E781G	Exon10	1	1	No
FANCB	2358G>C	Q786H	Exon10	0	1	No
FANCB	2452A>G	R818G	Exon10	10	10	No
FANCB	2468T>A	M823K	Exon10	0	1	No
FANCB	2477C>T	T826M	Exon10	9	3	No
FANCB	253T>C	F85L	Exon3	1	0	No
FANCB	2576T>C	L859S	Exon10	1	0	Yes
FANCB	286A>G	I96V	Exon3	0	1	No
FANCB	30C>A	N10K	Exon3	1	2	No
FANCB	350A>C	K117T	Exon3	1	0	Yes
FANCB	435G>T	R145S	Exon3	0	1	No
FANCB	469A>G	T157A	Exon3	0	1	No
FANCB	486T>G	S162R	Exon3	1	0	Yes
FANCB	493G>C	G165R	Exon3	1	0	No
FANCB	52T>C	Y18H	Exon3	0	1	Yes
FANCB	554G>T	G185V	Exon3	0	1	Yes
FANCB	635T>A	F212Y	Exon3	0	1	Yes
FANCB	653A>G	E218G	Exon3	1	0	Yes
FANCB	656G>A	S219N	Exon3	1	0	No
FANCB	659A>G	Q220R	Exon3	1	0	No
FANCB	677T>C	I226T	Exon3	0	1	No
FANCB	703A>G	S235G	Exon3	0	1	No
FANCB	749A>G	N250S	Exon3	1	0	No
FANCB	76C>G	Q26E	Exon3	1	0	No
FANCB	781C>G	R261G	Exon3	0	1	No
FANCB	7A>G	S3G	Exon3	0	1	No
FANCB	806A>G	Q269R	Exon3	1	0	No
FANCB	814A>G	T272A	Exon3	0	2	No
FANCB	815C>T	T272I	Exon3	1	0	No
FANCB	833A>C	Q278P	Exon3	0	1	Yes
FANCB	836T>C	L279P	Exon3	1	0	Yes
FANCB	869T>C	M290T	Exon3	0	1	No
FANCB	8G>A	S3N	Exon3	0	1	No
FANCB	970A>C	K324Q	Exon4	1	1	No
FANCB	989T>C	I330T	Exon4	8	3	No
FANCC	1001G>A	R334Q	Exon11	0	1	No
FANCC	1009C>T	L337F	Exon11	1	0	No
FANCC	1048A>G	M350V	Exon11	1	0	No
FANCC	1063G>C	D355H	Exon11	1	0	No
FANCC	1090T>C	W364R	Exon12	1	0	No
FANCC	1144C>G	Q382E	Exon12	1	0	No
FANCC	1156T>C	S386P	Exon13	1	0	Yes
FANCC	11A>G	D4G	Exon2	1	0	Yes
FANCC	1249G>A	E417K	Exon13	0	2	Yes
FANCC	1249G>C	E417Q	Exon13	1	0	No
FANCC	1268T>C	L423P	Exon13	1	0	Yes
FANCC	1294C>T	P432S	Exon13	1	0	Yes
FANCC	1295C>T	P432L	Exon13	1	0	Yes
FANCC	1345G>A	V449M	Exon14	7	5	Yes
FANCC	1394A>G	Q465R	Exon14	1	0	No
FANCC	1406C>T	T469M	Exon14	1	0	No
FANCC	1414G>A	G472R	Exon14	0	1	No
FANCC	1424C>A	T475K	Exon14	0	1	No
FANCC	1464G>C	R488S	Exon14	0	1	Yes
FANCC	1493C>T	A498V	Exon14	1	0	No
FANCC	1501G>A	G501S	Exon14	1	0	Yes
FANCC	1505A>G	H502R	Exon14	1	0	No
FANCC	1510A>G	I504V	Exon14	1	0	No
FANCC	1513G>A	A505T	Exon14	3	0	Yes
FANCC	1544C>G	T515S	Exon15	1	0	No
FANCC	1567A>G	I523V	Exon15	1	0	No
FANCC	1604G>A	R535H	Exon15	1	0	No
FANCC	167A>G	D56G	Exon3	1	0	No
FANCC	178G>A	V60I	Exon3	21	21	No
FANCC	191T>G	F64C	Exon3	0	1	Yes
FANCC	197C>T	T66I	Exon3	1	0	No
FANCC	271A>G	I91V	Exon4	1	0	No
FANCC	277T>C	C93R	Exon4	0	1	Yes
FANCC	28T>G	C10G	Exon2	0	1	No
FANCC	293T>C	I98T	Exon4	0	1	No
FANCC	295A>G	N99D	Exon4	1	0	No
FANCC	29G>A	C10Y	Exon2	5	1	No
FANCC	34T>A	Y12N	Exon2	0	1	Yes
FANCC	416G>A	G139E	Exon5	3	1	Yes
FANCC	428T>C	I143T	Exon5	1	0	No
FANCC	437A>C	Y146S	Exon5	0	1	Yes
FANCC	452A>G	K151R	Exon5	0	1	No
FANCC	455A>G	N152S	Exon5	0	1	Yes
FANCC	482T>C	L161P	Exon6	0	1	Yes
FANCC	497T>G	L166R	Exon6	1	1	Yes
FANCC	514C>G	Q172E	Exon6	0	1	No
FANCC	536G>A	R179Q	Exon7	1	0	No
FANCC	542C>T	A181V	Exon7	1	0	No
FANCC	554G>A	R185Q	Exon7	1	1	No
FANCC	584A>T	D195V	Exon7	70	57	Yes
FANCC	593C>G	P198R	Exon7	1	0	Yes
FANCC	596T>C	L199P	Exon7	1	1	Yes
FANCC	620A>T	H207L	Exon7	0	2	Yes
FANCC	632C>G	P211R	Exon7	16	9	Yes
FANCC	668T>C	V223A	Exon7	0	1	Yes
FANCC	672C>A	N224K	Exon7	0	1	Yes
FANCC	679A>G	I227V	Exon7	0	1	No
FANCC	739C>T	L247F	Exon8	1	0	Yes
FANCC	748C>A	L250I	Exon8	2	0	Yes
FANCC	752A>G	E251G	Exon8	0	1	Yes
FANCC	767A>G	H256R	Exon8	2	5	No
FANCC	800A>G	N267S	Exon8	0	1	No
FANCC	817G>A	E273K	Exon8	4	6	No
FANCC	826A>G	I276V	Exon8	0	1	No
FANCC	875G>A	R292Q	Exon9	0	1	Yes
FANCC	934A>G	I312V	Exon10	12	9	No
FANCC	956C>T	T319M	Exon10	0	1	Yes
FANCD2	1022G>A	S341N	Exon13	0	1	No
FANCD2	1024T>C	C342R	Exon13	0	1	Yes
FANCD2	1027A>G	I343V	Exon13	0	1	No
FANCD2	1030A>G	I344V	Exon13	1	0	No
FANCD2	1118C>T	S373L	Exon14	1	0	No
FANCD2	1156T>G	F386V	Exon15	0	1	No
FANCD2	116A>C	N39T	Exon3	0	1	No
FANCD2	1200C>A	D400E	Exon15	1	1	No
FANCD2	1223G>A	R408Q	Exon15	0	1	No
FANCD2	1300T>C	S434P	Exon16	0	1	Yes
FANCD2	1306C>A	L436M	Exon16	1	1	Yes
FANCD2	1309T>C	S437P	Exon16	1	0	Yes
FANCD2	1315G>A	A439T	Exon16	1	0	No
FANCD2	1315G>C	A439P	Exon16	1	0	Yes
FANCD2	1331A>G	H444R	Exon16	1	0	No
FANCD2	1336C>G	L446V	Exon16	0	1	No
FANCD2	1349T>G	I450R	Exon16	1	0	Yes
FANCD2	1355C>T	S452L	Exon16	1	0	No
FANCD2	1360G>A	G454S	Exon16	1	0	Yes
FANCD2	1367T>G	L456R	Exon16	3	5	No
FANCD2	1391T>A	F464Y	Exon16	1	0	No
FANCD2	139A>G	I47V	Exon3	2	0	No
FANCD2	1409A>G	Q470R	Exon16	1	0	No
FANCD2	1550T>C	I517T	Exon18	1	0	Yes
FANCD2	1601A>G	Y534C	Exon18	1	1	No
FANCD2	1601A>T	Y534F	Exon18	0	1	No
FANCD2	163T>C	S55P	Exon3	1	0	Yes
FANCD2	1663A>G	M555V	Exon19	0	1	No
FANCD2	172A>G	I58V	Exon3	2	0	No
FANCD2	1750A>G	I584V	Exon19	1	0	No
FANCD2	1757C>T	A586V	Exon19	1	0	Yes
FANCD2	176T>G	L59R	Exon3	0	1	Yes
FANCD2	1777C>T	P593S	Exon20	2	4	No
FANCD2	1810G>A	D604N	Exon20	1	0	No
FANCD2	182C>T	T61M	Exon3	1	0	No
FANCD2	1868A>C	Q623P	Exon21	1	0	Yes
FANCD2	2039T>C	V680A	Exon23	0	1	No
FANCD2	206C>G	A69G	Exon4	1	0	No
FANCD2	2084T>C	I695T	Exon23	1	0	Yes
FANCD2	2110T>G	F704V	Exon23	0	1	No
FANCD2	2120A>G	D707G	Exon23	0	1	No
FANCD2	2153A>T	Q718L	Exon23	1	0	Yes
FANCD2	2179C>T	P727S	Exon24	0	1	No
FANCD2	2180C>T	P727L	Exon24	1	2	Yes
FANCD2	2195C>T	P732L	Exon24	1	0	Yes
FANCD2	2204G>A	R735Q	Exon24	1	1	No
FANCD2	2215C>A	L739I	Exon24	0	1	No
FANCD2	2234A>G	H745R	Exon24	0	1	No
FANCD2	2242A>C	N748H	Exon24	1	0	Yes
FANCD2	2273G>C	C758S	Exon25	1	1	Yes
FANCD2	2276C>T	P759L	Exon25	1	2	Yes
FANCD2	2353C>T	L785F	Exon25	0	3	Yes
FANCD2	2422A>G	M808V	Exon26	0	1	No
FANCD2	251G>A	R84K	Exon4	1	0	No
FANCD2	256C>T	H86Y	Exon4	1	0	Yes
FANCD2	2702G>T	G901V	Exon28	57	58	No
FANCD2	2723C>T	T908I	Exon29	0	1	No
FANCD2	2765A>G	H922R	Exon29	0	1	No
FANCD2	2767G>A	A923T	Exon29	0	1	No
FANCD2	2801C>G	S934C	Exon29	4	2	Yes
FANCD2	2803A>C	I935L	Exon29	3	8	No
FANCD2	2872G>A	V958M	Exon30	1	1	Yes
FANCD2	287T>C	F96S	Exon5	0	1	Yes
FANCD2	28T>C	S10P	Exon2	3	6	No
FANCD2	2944C>T	P982S	Exon30	1	0	No
FANCD2	2965C>G	P989A	Exon30	1	0	No
FANCD2	2990G>A	R997Q	Exon31	0	1	No
FANCD2	2999G>A	G1000E	Exon31	0	2	Yes
FANCD2	3040C>T	H1014Y	Exon31	1	0	No
FANCD2	3041A>G	H1014R	Exon31	0	1	No
FANCD2	310A>G	I104V	Exon5	1	0	No
FANCD2	3208C>T	H1070Y	Exon32	1	0	No
FANCD2	3209A>T	H1070L	Exon32	0	1	No
FANCD2	3221C>A	A1074D	Exon32	1	0	Yes
FANCD2	3238C>G	Q1080E	Exon33	1	0	No
FANCD2	3290G>A	R1097Q	Exon33	0	2	Yes
FANCD2	3307C>G	H1103D	Exon33	1	0	No
FANCD2	3343G>A	V1115I	Exon34	0	1	No
FANCD2	3470C>T	S1157F	Exon35	0	1	No
FANCD2	3496G>C	V1166L	Exon35	0	1	No
FANCD2	3531C>G	I1177M	Exon35	0	1	No
FANCD2	355C>T	R119C	Exon5	0	1	No
FANCD2	3605A>G	E1202G	Exon36	0	1	Yes
FANCD2	3611C>T	A1204V	Exon36	0	1	No
FANCD2	3625C>G	P1209A	Exon36	1	0	Yes
FANCD2	3673A>G	T1225A	Exon36	1	0	Yes
FANCD2	3706C>T	R1236C	Exon37	1	1	Yes
FANCD2	3722A>C	E1241A	Exon37	1	0	No
FANCD2	3734C>T	T1245M	Exon37	0	1	Yes
FANCD2	379A>G	M127V	Exon6	1	0	No
FANCD2	3809T>A	M1270K	Exon38	1	0	No
FANCD2	382G>C	G128R	Exon6	0	1	No
FANCD2	3838A>G	N1280D	Exon38	1	0	Yes
FANCD2	3889T>C	Y1297H	Exon40	0	1	No
FANCD2	3899T>C	L1300P	Exon40	0	2	Yes
FANCD2	38A>G	K13R	Exon2	1	1	No
FANCD2	3901T>C	F1301L	Exon40	0	1	Yes
FANCD2	3905T>C	V1302A	Exon40	0	1	Yes
FANCD2	3919A>G	K1307E	Exon40	1	0	Yes
FANCD2	3925T>C	C1309R	Exon40	1	0	Yes
FANCD2	3968A>G	D1323G	Exon41	1	0	Yes
FANCD2	4000G>T	D1334Y	Exon41	1	0	Yes
FANCD2	4105T>G	C1369G	Exon42	1	0	Yes
FANCD2	4106G>A	C1369Y	Exon42	2	0	No
FANCD2	4126A>G	T1376A	Exon42	1	0	No
FANCD2	4132A>C	N1378H	Exon42	0	1	Yes
FANCD2	415C>T	L139F	Exon6	0	1	Yes
FANCD2	4199A>G	K1400R	Exon43	1	0	No
FANCD2	4210T>A	S1404T	Exon43	1	0	No
FANCD2	4214A>T	Q1405L	Exon43	2	0	No
FANCD2	4223C>T	T1408I	Exon43	1	0	No
FANCD2	4276A>G	T1426A	Exon43	1	0	No
FANCD2	4283T>C	V1428A	Exon43	1	0	No
FANCD2	4298C>T	P1433L	Exon43	0	1	No
FANCD2	4318G>A	G1440S	Exon43	2	1	No
FANCD2	4337T>A	V1446D	Exon43	1	0	No
FANCD2	4370A>G	Y1457C	Exon43	1	0	No
FANCD2	516A>G	I172M	Exon8	1	1	No
FANCD2	577A>G	T193A	Exon9	2	3	No
FANCD2	586A>G	I196V	Exon9	0	1	No
FANCD2	58G>A	A20T	Exon2	2	0	No
FANCD2	605T>C	I202T	Exon9	1	0	Yes
FANCD2	623A>G	Q208R	Exon9	0	1	Yes
FANCD2	624G>T	Q208H	Exon9	0	1	Yes
FANCD2	626A>G	H209R	Exon9	1	0	No
FANCD2	676G>T	D226Y	Exon9	1	0	Yes
FANCD2	686A>G	K229R	Exon9	1	0	No
FANCD2	716C>G	T239S	Exon10	1	0	No
FANCD2	78A>C	Q26H	Exon3	3	2	No
FANCD2	983G>A	R328Q	Exon12	0	1	No
FANCE	1018G>C	G340R	Exon5	11	7	No
FANCE	1027C>T	R343W	Exon5	2	0	Yes
FANCE	1111C>T	R371W	Exon5	1	1	Yes
FANCE	1141C>T	R381C	Exon6	2	0	Yes
FANCE	1169T>C	F390S	Exon6	1	0	Yes
FANCE	1201G>A	A401T	Exon6	1	0	No
FANCE	1310T>C	M437T	Exon7	10	20	Yes
FANCE	1327G>A	E443K	Exon8	1	0	No
FANCE	1333C>T	P445S	Exon8	6	4	No
FANCE	1378C>T	R460W	Exon8	2	1	Yes
FANCE	1432A>G	K478E	Exon9	1	0	No
FANCE	1457C>T	S486F	Exon9	1	0	Yes
FANCE	1477A>G	M493V	Exon9	1	0	No
FANCE	1527G>T	R509S	Exon10	1	0	No
FANCE	1591T>A	L531M	Exon10	0	1	Yes
FANCE	1594A>C	K532Q	Exon10	0	1	No
FANCE	17C>T	A6V	Exon1	1	0	No
FANCE	197C>A	A66D	Exon1	0	1	Yes
FANCE	229C>A	P77T	Exon1	7	7	No
FANCE	253C>T	P85S	Exon2	5	3	Yes
FANCE	310G>C	A104P	Exon2	0	1	No
FANCE	311C>G	A104G	Exon2	0	1	No
FANCE	313G>A	V105I	Exon2	1	1	No
FANCE	316C>T	R106W	Exon2	0	1	No
FANCE	31G>A	A11T	Exon1	1	1	No
FANCE	340C>G	L114V	Exon2	0	1	No
FANCE	397C>T	L133F	Exon2	1	0	Yes
FANCE	398T>C	L133P	Exon2	1	0	Yes
FANCE	400C>T	R134C	Exon2	1	0	No
FANCE	457G>A	A153T	Exon2	0	1	No
FANCE	472G>A	E158K	Exon2	1	0	No
FANCE	524G>A	G175D	Exon2	1	3	Yes
FANCE	559G>A	E187K	Exon2	2	3	No
FANCE	598C>T	R200C	Exon2	1	0	Yes
FANCE	599G>A	R200H	Exon2	1	0	No
FANCE	628A>G	S210G	Exon2	1	1	No
FANCE	652A>G	K218E	Exon2	1	1	Yes
FANCE	661C>T	R221W	Exon2	2	1	Yes
FANCE	769A>G	M257V	Exon2	1	0	No
FANCE	792C>G	D264E	Exon2	0	1	No
FANCE	901G>A	G301R	Exon4	1	0	No
FANCE	902G>A	G301E	Exon4	0	1	No
FANCE	929C>A	P310Q	Exon4	2	3	No
FANCE	941A>T	Q314L	Exon4	0	1	Yes
FANCE	956G>A	C319Y	Exon4	1	0	Yes
FANCE	959G>C	S320T	Exon4	1	0	No
FANCE	983G>C	C328S	Exon5	2	0	Yes
FANCG	1030A>G	S344G	Exon8	0	1	No
FANCG	1058G>C	R353T	Exon8	0	1	Yes
FANCG	1070C>T	T357M	Exon8	0	2	No
FANCG	1133C>T	S378L	Exon9	0	4	No
FANCG	1157C>G	P386R	Exon10	0	2	No
FANCG	1297C>T	R433W	Exon10	1	0	No
FANCG	1367A>T	H456L	Exon10	3	2	Yes
FANCG	1495T>G	C499G	Exon12	2	0	No
FANCG	1499A>G	E500G	Exon12	0	1	No
FANCG	1528C>G	Q510E	Exon12	0	1	No
FANCG	1582G>A	G528S	Exon12	1	2	Yes
FANCG	1615C>G	L539V	Exon12	0	1	No
FANCG	1648A>G	T550A	Exon13	1	0	No
FANCG	1652A>C	Y551S	Exon13	0	1	No
FANCG	1699G>A	A567T	Exon13	0	1	Yes
FANCG	1711T>C	W571R	Exon13	1	0	Yes
FANCG	1718G>T	R573M	Exon13	0	2	No
FANCG	1801C>T	R601C	Exon14	1	1	No
FANCG	20C>T	S7F	Exon1	19	21	No
FANCG	235A>G	I79V	Exon3	0	1	No
FANCG	352C>T	L118F	Exon4	1	0	No
FANCG	366G>C	W122C	Exon4	1	0	Yes
FANCG	398C>T	P133L	Exon4	1	1	No
FANCG	40G>C	D14H	Exon1	1	0	Yes
FANCG	421C>T	R141C	Exon4	0	1	No
FANCG	446T>C	L149P	Exon4	1	0	Yes
FANCG	464G>A	R155H	Exon4	0	2	No
FANCG	500A>G	N167S	Exon4	2	0	No
FANCG	576T>G	D192E	Exon5	1	0	No
FANCG	640C>T	R214C	Exon5	1	0	No
FANCG	65G>A	R22Q	Exon1	0	1	No
FANCG	682G>A	A228T	Exon6	1	0	Yes
FANCG	722C>T	P241L	Exon6	4	1	No
FANCG	724C>T	R242W	Exon6	1	1	Yes
FANCG	761C>T	S254F	Exon6	1	0	No
FANCG	769C>T	R257C	Exon6	1	0	Yes
FANCG	77A>G	Q26R	Exon1	1	2	No
FANCG	794C>T	A265V	Exon7	0	1	Yes
FANCG	881G>A	G294E	Exon7	1	0	No
FANCG	890C>T	T297I	Exon7	18	17	No
FANCG	917T>C	L306P	Exon7	0	1	Yes
FANCG	920T>G	V307G	Exon7	0	1	No
FANCG	956C>T	P319L	Exon8	1	0	No
FANCG	962T>C	F321S	Exon8	0	1	No
FANCG	988C>T	P330S	Exon8	2	1	No
FANCG	992C>G	P331R	Exon8	0	1	No
FANCI	1045T>C	F349L	Exon12	1	0	No
FANCI	1079T>A	V360D	Exon12	0	1	Yes
FANCI	1087A>G	M363V	Exon12	1	0	No
FANCI	1114G>A	V372I	Exon13	1	1	No
FANCI	1163T>C	I388T	Exon13	1	1	No
FANCI	1181G>A	G394E	Exon13	0	1	No
FANCI	1206A>T	K402N	Exon13	1	0	No
FANCI	121A>G	K41E	Exon3	1	0	No
FANCI	1264G>A	G422R	Exon13	3	2	Yes
FANCI	1265G>A	G422E	Exon13	0	1	Yes
FANCI	1273A>G	I425V	Exon13	0	1	No
FANCI	1274T>C	I425T	Exon13	0	1	Yes
FANCI	1316A>G	E439G	Exon14	0	1	Yes
FANCI	1334T>C	L445P	Exon14	1	0	Yes
FANCI	1337A>G	N446S	Exon14	0	1	Yes
FANCI	1367T>C	I456T	Exon14	1	0	No
FANCI	1399G>A	V467I	Exon15	2	1	No
FANCI	1412C>G	P471R	Exon15	2	0	Yes
FANCI	1537A>G	M513V	Exon16	0	1	No
FANCI	1564C>T	R522W	Exon16	2	0	Yes
FANCI	1573A>G	M525V	Exon16	44	57	No
FANCI	158G>C	G53A	Exon4	1	0	No
FANCI	1656C>A	S552R	Exon17	0	1	Yes
FANCI	17T>C	L6S	Exon2	0	2	No
FANCI	1801G>A	V601I	Exon18	1	2	No
FANCI	1805G>A	R602Q	Exon18	0	2	Yes
FANCI	1810A>G	M604V	Exon18	2	1	No
FANCI	1855C>A	L619M	Exon19	1	0	Yes
FANCI	1856T>A	L619Q	Exon19	0	1	Yes
FANCI	1900T>A	F634I	Exon20	1	1	Yes
FANCI	1904A>G	Y635C	Exon20	1	0	Yes
FANCI	1909C>T	P637S	Exon20	1	0	No
FANCI	1963G>A	G655R	Exon20	2	3	No
FANCI	2011A>G	I671V	Exon21	0	1	No
FANCI	2041A>C	T681P	Exon21	0	1	No
FANCI	2051C>T	P684L	Exon21	2	2	No
FANCI	2056C>A	Q686K	Exon21	1	1	No
FANCI	2071G>A	E691K	Exon21	3	2	No
FANCI	2074G>A	E692K	Exon21	1	0	No
FANCI	2083G>A	E695K	Exon21	0	1	No
FANCI	2139G>C	M713I	Exon21	0	1	Yes
FANCI	2146A>G	S716G	Exon21	1	3	No
FANCI	2203A>G	I735V	Exon22	0	1	No
FANCI	2204T>C	I735T	Exon22	0	2	No
FANCI	2211A>G	I737M	Exon22	1	0	No
FANCI	2218A>C	N740H	Exon22	1	0	No
FANCI	2270A>G	N757S	Exon22	1	0	No
FANCI	2278A>G	I760V	Exon22	0	1	No
FANCI	2335A>G	K779E	Exon23	1	1	No
FANCI	2366C>T	A789V	Exon23	1	0	No
FANCI	2434A>G	S812G	Exon23	1	1	No
FANCI	2447C>G	A816G	Exon23	3	3	No
FANCI	2481A>T	E827D	Exon24	0	1	No
FANCI	2486T>C	L829P	Exon24	1	0	Yes
FANCI	2492T>C	V831A	Exon24	1	0	Yes
FANCI	2519G>A	R840H	Exon24	1	1	No
FANCI	2604A>C	E868D	Exon24	8	6	No
FANCI	2641T>G	L881V	Exon25	0	1	No
FANCI	2665C>T	P889S	Exon25	2	1	Yes
FANCI	2684C>T	S895L	Exon25	1	0	No
FANCI	2687G>C	G896A	Exon25	1	0	No
FANCI	2768A>G	Y923C	Exon25	1	0	Yes
FANCI	2772G>T	Q924H	Exon25	0	1	No
FANCI	2784G>T	Q928H	Exon25	0	1	No
FANCI	2789T>G	F930C	Exon25	0	1	Yes
FANCI	2817G>T	K939N	Exon26	0	1	No
FANCI	2818G>A	E940K	Exon26	1	0	No
FANCI	2833G>C	E945Q	Exon26	1	1	No
FANCI	2840C>T	A947V	Exon26	1	0	No
FANCI	2849G>A	S950N	Exon26	1	0	No
FANCI	2849G>T	S950I	Exon26	1	0	No
FANCI	286G>A	E96K	Exon4	1	0	Yes
FANCI	2872C>G	Q958E	Exon26	0	1	No
FANCI	2878C>G	R960G	Exon26	1	0	Yes
FANCI	2918A>G	Q973R	Exon27	1	0	No
FANCI	2935A>C	S979R	Exon27	1	0	No
FANCI	2936G>T	S979I	Exon27	1	0	Yes
FANCI	2995T>C	S999P	Exon27	0	1	No
FANCI	3016A>G	M1006V	Exon28	1	0	No
FANCI	3041G>A	C1014Y	Exon28	2	0	Yes
FANCI	3055C>T	R1019W	Exon28	0	1	No
FANCI	3088A>G	N1030D	Exon29	0	1	No
FANCI	3206C>G	T1069R	Exon30	1	0	No
FANCI	3217G>T	A1073S	Exon30	1	0	No
FANCI	3226A>T	N1076Y	Exon30	1	0	Yes
FANCI	3241G>A	A1081T	Exon30	0	1	No
FANCI	3262G>A	V1088I	Exon31	1	0	No
FANCI	3376C>T	P1126S	Exon32	0	1	No
FANCI	3466G>C	G1156R	Exon32	0	1	Yes
FANCI	346G>A	V116I	Exon5	0	1	No
FANCI	3481A>G	T1161A	Exon32	1	1	No
FANCI	3589C>G	L1197V	Exon33	0	1	Yes
FANCI	3607T>C	S1203P	Exon34	0	1	Yes
FANCI	3623T>G	L1208R	Exon34	1	0	No
FANCI	3677C>T	T1226M	Exon35	0	1	No
FANCI	3683A>G	E1228G	Exon35	1	0	No
FANCI	3706G>A	V1236I	Exon35	2	2	No
FANCI	3721G>A	A1241T	Exon36	1	1	Yes
FANCI	3740C>T	T1247I	Exon36	1	0	Yes
FANCI	3751C>T	P1251S	Exon36	1	0	Yes
FANCI	3785A>T	K1262I	Exon36	1	0	Yes
FANCI	3812C>T	S1271F	Exon36	1	0	Yes
FANCI	3865A>G	I1289V	Exon37	2	2	Yes
FANCI	3887T>C	M1296T	Exon37	1	0	No
FANCI	3889G>A	V1297I	Exon37	1	0	No
FANCI	3896G>A	R1299Q	Exon37	1	0	No
FANCI	3896G>T	R1299L	Exon37	2	1	No
FANCI	3898G>A	E1300K	Exon37	1	0	No
FANCI	3924G>C	E1308D	Exon37	0	1	No
FANCI	392C>T	P131L	Exon5	0	1	Yes
FANCI	3931G>T	A1311S	Exon38	1	0	No
FANCI	3939G>C	E1313D	Exon38	1	0	No
FANCI	394A>G	I132V	Exon5	3	2	No
FANCI	3971A>G	K1324R	Exon38	1	0	Yes
FANCI	3977G>T	R1326M	Exon38	0	1	Yes
FANCI	466T>C	C156R	Exon6	0	1	No
FANCI	539T>C	M180T	Exon7	1	0	No
FANCI	53A>G	Q18R	Exon2	1	0	Yes
FANCI	553C>T	P185S	Exon8	1	0	No
FANCI	568G>C	E190Q	Exon8	1	0	Yes
FANCI	599G>T	S200I	Exon8	0	1	No
FANCI	615G>A	M205I	Exon8	1	0	No
FANCI	628A>G	I210V	Exon8	0	1	No
FANCI	641T>C	V214A	Exon8	1	0	Yes
FANCI	646C>G	Q216E	Exon8	1	0	Yes
FANCI	706T>G	F236V	Exon9	0	1	No
FANCI	707T>C	F236S	Exon9	0	1	Yes
FANCI	712A>G	S238G	Exon9	1	3	No
FANCI	757C>A	L253I	Exon10	1	0	No
FANCI	772A>G	T258A	Exon10	0	1	No
FANCI	779C>T	P260L	Exon10	1	0	Yes
FANCI	794G>A	R265H	Exon10	0	1	No
FANCI	811A>C	I271L	Exon10	1	0	No
FANCI	824T>C	I275T	Exon10	12	13	Yes
FANCI	868G>A	V290M	Exon10	1	2	No
FANCI	875A>G	H292R	Exon10	0	2	No
FANCI	89C>T	T30I	Exon3	1	1	No
FBXO10	1033G>C	E345Q	Exon3	2	0	No
FBXO10	1051C>T	P351S	Exon3	1	0	No
FBXO10	1058G>A	S353N	Exon3	1	1	No
FBXO10	1063G>A	D355N	Exon3	0	1	Yes
FBXO10	1065T>A	D355E	Exon3	0	1	No
FBXO10	1096G>A	D366N	Exon3	1	0	No
FBXO10	1097A>T	D366V	Exon3	1	0	No
FBXO10	1113G>A	M371I	Exon3	0	1	No
FBXO10	1177C>T	P393S	Exon3	1	0	No
FBXO10	1183C>T	P395S	Exon3	1	0	No
FBXO10	1195A>G	I399V	Exon3	2	0	No
FBXO10	1250A>G	D417G	Exon3	1	0	Yes
FBXO10	127A>G	T43A	Exon2	0	1	Yes
FBXO10	1330G>A	V444I	Exon3	0	5	No
FBXO10	1362G>A	M454I	Exon3	1	0	No
FBXO10	1379G>A	R460Q	Exon3	1	0	Yes
FBXO10	1399C>T	R467W	Exon3	1	0	No
FBXO10	1400G>A	R467Q	Exon3	0	1	No
FBXO10	1462G>A	G488S	Exon4	1	0	Yes
FBXO10	1543C>T	R515W	Exon4	1	1	Yes
FBXO10	1544G>A	R515Q	Exon4	0	1	Yes
FBXO10	1556A>T	N519I	Exon4	2	3	Yes
FBXO10	1561C>T	L521F	Exon4	1	0	No
FBXO10	1607T>C	V536A	Exon5	0	1	Yes
FBXO10	1609G>A	V537I	Exon5	1	1	No
FBXO10	160G>A	E54K	Exon2	1	0	No
FBXO10	1619A>G	N540S	Exon5	0	1	No
FBXO10	1636C>T	R546W	Exon5	0	1	Yes
FBXO10	1661A>G	K554R	Exon5	0	1	No
FBXO10	1699G>A	V567I	Exon5	2	0	No
FBXO10	1708G>A	G570R	Exon6	4	0	No
FBXO10	1766G>C	G589A	Exon6	1	0	Yes
FBXO10	176A>G	N59S	Exon2	1	0	Yes
FBXO10	1790G>A	R597H	Exon7	1	0	No
FBXO10	1795A>C	N599H	Exon7	1	0	No
FBXO10	1820G>A	R607H	Exon7	1	0	Yes
FBXO10	1822C>T	R608C	Exon7	0	1	Yes
FBXO10	1837G>A	V613I	Exon7	0	1	No
FBXO10	189G>T	Q63H	Exon2	5	6	Yes
FBXO10	1967G>A	S656N	Exon8	1	0	Yes
FBXO10	1975C>T	H659Y	Exon8	4	2	No
FBXO10	1981A>G	T661A	Exon8	1	0	No
FBXO10	1993G>A	V665I	Exon8	3	2	No
FBXO10	2042G>A	G681D	Exon8	4	1	No
FBXO10	2050G>A	E684K	Exon8	1	0	Yes
FBXO10	2060G>A	R687Q	Exon8	2	1	No
FBXO10	2134G>C	D712H	Exon8	1	0	Yes
FBXO10	2137G>A	D713N	Exon8	1	0	No
FBXO10	2146C>T	R716C	Exon8	0	1	No
FBXO10	2147G>A	R716H	Exon8	1	0	No
FBXO10	2149C>T	R717W	Exon8	1	0	No
FBXO10	2182A>G	S728G	Exon8	1	2	No
FBXO10	2198G>A	G733E	Exon8	1	0	Yes
FBXO10	2209C>T	L737F	Exon9	2	0	No
FBXO10	2260G>A	A754T	Exon9	1	0	Yes
FBXO10	2330C>A	S777Y	Exon9	0	1	No
FBXO10	2336A>G	N779S	Exon9	1	0	Yes
FBXO10	2383C>T	R795W	Exon9	0	1	Yes
FBXO10	2384G>A	R795Q	Exon9	1	0	No
FBXO10	2434G>A	D812N	Exon9	1	1	No
FBXO10	2441C>T	T814I	Exon9	1	0	No
FBXO10	2456A>G	N819S	Exon9	1	0	Yes
FBXO10	2465T>C	I822T	Exon9	2	0	No
FBXO10	2473C>T	R825W	Exon9	1	0	Yes
FBXO10	2482G>A	G828R	Exon9	1	0	Yes
FBXO10	2482G>T	G828W	Exon9	1	0	Yes
FBXO10	2506G>A	D836N	Exon9	1	0	No
FBXO10	2535C>G	H845Q	Exon10	0	1	No
FBXO10	2551G>A	G851S	Exon10	3	1	Yes
FBXO10	2560G>A	V854M	Exon10	0	1	No
FBXO10	2563C>T	R855W	Exon10	1	1	No
FBXO10	2564G>A	R855Q	Exon10	0	1	No
FBXO10	2600T>C	I867T	Exon10	1	0	Yes
FBXO10	2663T>C	M888T	Exon10	0	1	No
FBXO10	2703T>A	D901E	Exon11	10	5	No
FBXO10	2711G>A	R904H	Exon11	1	2	No
FBXO10	2731C>T	R911W	Exon11	0	1	Yes
FBXO10	2737C>T	H913Y	Exon11	1	0	No
FBXO10	2759G>A	R920H	Exon11	0	1	No
FBXO10	2819G>A	R940Q	Exon11	0	1	No
FBXO10	2828G>A	G943D	Exon11	0	1	No
FBXO10	2852T>C	V951A	Exon11	1	0	No
FBXO10	304C>A	R102S	Exon2	1	0	Yes
FBXO10	305G>A	R102H	Exon2	0	1	No
FBXO10	333T>G	S111R	Exon2	15	9	No
FBXO10	347G>A	R116H	Exon2	1	0	No
FBXO10	34C>T	R12C	Exon2	1	0	Yes
FBXO10	434G>T	G145V	Exon2	10	12	No
FBXO10	448A>C	K150Q	Exon2	0	1	Yes
FBXO10	44T>C	L15S	Exon2	0	1	Yes
FBXO10	505A>G	S169G	Exon2	1	0	No
FBXO10	532C>T	R178C	Exon2	0	1	Yes
FBXO10	547G>A	V183I	Exon2	2	1	No
FBXO10	557C>T	P186L	Exon2	1	0	No
FBXO10	563G>C	W188S	Exon2	1	0	Yes
FBXO10	581A>G	Y194C	Exon2	1	0	Yes
FBXO10	601G>A	V201I	Exon3	9	5	No
FBXO10	631G>A	G211R	Exon3	1	0	Yes
FBXO10	634C>A	H212N	Exon3	1	2	No
FBXO10	679A>G	T227A	Exon3	1	0	No
FBXO10	755A>C	E252A	Exon3	1	0	Yes
FBXO10	76T>C	C26R	Exon2	1	0	Yes
FBXO10	772G>A	V258I	Exon3	1	0	No
FBXO10	842C>T	P281L	Exon3	2	2	No
FBXO10	919A>G	K307E	Exon3	0	1	No
FBXO10	929A>G	D310G	Exon3	1	0	No
FBXO10	989G>A	G330D	Exon3	0	1	No
FBXO10	994A>G	K332E	Exon3	1	1	No
GANC	1055C>G	T352R	Exon10	2	2	Yes
GANC	1111A>T	N371Y	Exon11	1	0	Yes
GANC	1151G>C	G384A	Exon11	1	1	Yes
GANC	115A>G	K39E	Exon3	5	3	No
GANC	117G>C	K39N	Exon3	0	1	No
GANC	1186T>G	W396G	Exon11	0	1	Yes
GANC	1280G>A	S427N	Exon11	3	4	No
GANC	1288C>A	R430S	Exon11	1	0	Yes
GANC	1310A>T	D437V	Exon12	1	0	Yes
GANC	1322A>G	K441R	Exon12	0	1	Yes
GANC	1445C>T	T482I	Exon13	1	0	No
GANC	1447A>G	N483D	Exon13	0	1	No
GANC	1448A>G	N483S	Exon13	1	0	No
GANC	145T>C	S49P	Exon3	1	0	Yes
GANC	1462G>A	E488K	Exon13	1	0	No
GANC	1468T>C	Y490H	Exon13	1	1	Yes
GANC	1484C>A	A495D	Exon13	1	0	No
GANC	1495T>C	Y499H	Exon13	0	1	Yes
GANC	1502G>T	G501V	Exon14	0	1	Yes
GANC	1510G>A	D504N	Exon14	0	2	No
GANC	1543C>T	P515S	Exon14	1	0	Yes
GANC	1573A>G	M525V	Exon14	0	1	Yes
GANC	158A>G	D53G	Exon3	0	3	No
GANC	1617G>C	E539D	Exon14	1	0	No
GANC	161A>G	E54G	Exon3	0	1	No
GANC	1633G>A	G545S	Exon14	0	1	Yes
GANC	1655C>T	T552I	Exon15	0	1	Yes
GANC	1715C>G	S572C	Exon15	2	1	Yes
GANC	1726G>A	G576R	Exon15	0	1	Yes
GANC	1747G>A	V583M	Exon16	1	0	Yes
GANC	1747G>T	V583L	Exon16	0	1	No
GANC	1763A>G	N588S	Exon16	1	0	Yes
GANC	1764C>G	N588K	Exon16	1	0	Yes
GANC	1769C>A	A590E	Exon16	0	1	Yes
GANC	1801A>G	M601V	Exon16	1	0	Yes
GANC	1837T>A	C613S	Exon16	3	0	No
GANC	1840G>A	G614R	Exon16	1	0	Yes
GANC	1855G>A	G619R	Exon17	0	1	Yes
GANC	1892G>A	R631H	Exon17	1	2	Yes
GANC	1921T>G	F641V	Exon17	0	1	Yes
GANC	1924T>G	F642V	Exon17	1	0	Yes
GANC	1927C>T	R643C	Exon17	14	7	Yes
GANC	1944G>A	M648I	Exon17	1	0	No
GANC	1958G>A	R653Q	Exon17	2	0	Yes
GANC	1963C>A	P655T	Exon17	0	1	Yes
GANC	1964C>T	P655L	Exon17	0	1	Yes
GANC	2018G>A	R673H	Exon17	0	2	Yes
GANC	2020T>C	Y674H	Exon17	0	1	Yes
GANC	2040G>T	W680C	Exon17	0	1	Yes
GANC	2054A>G	Y685C	Exon17	1	0	Yes
GANC	2157T>G	S719R	Exon19	0	1	No
GANC	2209T>G	F737V	Exon19	1	0	No
GANC	2257C>T	H753Y	Exon20	1	1	No
GANC	2278G>A	V760I	Exon20	0	1	No
GANC	229A>G	I77V	Exon4	1	0	No
GANC	22G>A	E8K	Exon1	1	0	Yes
GANC	2306T>A	I769N	Exon21	5	5	Yes
GANC	2306T>G	I769S	Exon21	1	0	Yes
GANC	2363C>A	S788Y	Exon21	0	1	Yes
GANC	2399G>A	R800Q	Exon21	1	0	No
GANC	2416A>G	K806E	Exon21	1	0	No
GANC	2419G>A	G807S	Exon22	1	0	Yes
GANC	247A>G	R83G	Exon4	1	0	Yes
GANC	2494A>G	R832G	Exon22	1	1	Yes
GANC	2551C>A	H851N	Exon23	26	24	No
GANC	2597T>A	F866Y	Exon23	0	1	No
GANC	2615C>T	S872F	Exon23	0	1	No
GANC	2639G>A	G880D	Exon24	6	5	Yes
GANC	2653G>A	V885M	Exon24	0	1	No
GANC	2668T>C	C890R	Exon24	2	0	No
GANC	2687T>C	L896P	Exon24	1	0	Yes
GANC	269C>T	T90I	Exon4	0	1	No
GANC	2710A>G	N904D	Exon24	1	0	No
GANC	2716G>A	A906T	Exon24	2	0	No
GANC	2735G>A	R912H	Exon24	0	1	No
GANC	293T>C	V98A	Exon4	1	0	No
GANC	296C>G	P99R	Exon4	1	0	No
GANC	31C>G	L11V	Exon2	16	4	No
GANC	344C>T	S115F	Exon5	1	0	Yes
GANC	353C>T	T118I	Exon5	0	1	No
GANC	374A>G	D125G	Exon5	1	0	No
GANC	406G>A	A136T	Exon5	1	2	No
GANC	410A>G	N137S	Exon5	1	0	No
GANC	411C>A	N137K	Exon5	1	0	No
GANC	496A>G	I166V	Exon5	33	28	No
GANC	503A>G	H168R	Exon5	0	1	No
GANC	509A>G	Q170R	Exon5	0	1	No
GANC	556C>A	Q186K	Exon6	0	1	No
GANC	583T>G	W195G	Exon7	1	0	Yes
GANC	599G>A	G200E	Exon7	1	0	No
GANC	614T>C	I205T	Exon7	0	1	No
GANC	637A>G	I213V	Exon8	1	0	No
GANC	649T>G	F217V	Exon8	3	1	No
GANC	662G>T	G221V	Exon8	1	1	Yes
GANC	677A>G	Y226C	Exon8	0	1	Yes
GANC	67G>A	D23N	Exon2	0	1	No
GANC	692A>G	H231R	Exon8	15	10	Yes
GANC	731A>G	D244G	Exon9	0	1	Yes
GANC	752T>C	L251P	Exon9	0	1	Yes
GANC	77A>G	K26R	Exon2	1	0	No
GANC	829G>A	G277S	Exon9	1	0	No
GANC	82G>T	A28S	Exon2	1	0	No
GANC	830G>C	G277A	Exon9	1	0	No
GANC	847T>C	F283L	Exon9	0	1	No
GANC	857A>G	N286S	Exon9	0	1	Yes
GANC	878A>G	E293G	Exon9	1	0	Yes
GANC	8C>A	A3E	Exon1	1	0	No
GANC	91A>G	R31G	Exon2	1	0	Yes
GANC	956G>A	R319H	Exon10	0	1	No
GTF2H4	101T>G	L34W	Exon2	1	0	Yes
GTF2H4	103T>C	Y35H	Exon2	0	1	Yes
GTF2H4	1042C>T	R348W	Exon11	1	2	Yes
GTF2H4	1063A>G	I355V	Exon11	1	0	No
GTF2H4	1151C>T	P384L	Exon13	0	1	Yes
GTF2H4	1174C>G	R392G	Exon13	0	1	Yes
GTF2H4	1204C>T	R402W	Exon13	1	0	Yes
GTF2H4	1313A>C	K438T	Exon14	1	0	No
GTF2H4	1331C>G	T444S	Exon14	0	1	No
GTF2H4	1348G>A	D450N	Exon14	0	1	No
GTF2H4	1358G>A	R453H	Exon14	11	14	No
GTF2H4	1378C>G	H460D	Exon14	0	1	No
GTF2H4	13C>T	P5S	Exon2	0	1	No
GTF2H4	177G>A	M59I	Exon3	1	0	No
GTF2H4	193C>G	P65A	Exon3	0	1	No
GTF2H4	257G>A	S86N	Exon4	1	0	No
GTF2H4	26T>C	L9P	Exon2	1	0	Yes
GTF2H4	281G>A	R94Q	Exon4	1	0	No
GTF2H4	32G>A	R11Q	Exon2	0	1	No
GTF2H4	337A>G	I113V	Exon4	0	1	No
GTF2H4	338T>A	I113N	Exon4	0	1	No
GTF2H4	344G>T	R115L	Exon4	0	1	Yes
GTF2H4	433G>A	V145I	Exon5	0	1	No
GTF2H4	487A>G	M163V	Exon6	3	2	Yes
GTF2H4	578C>T	P193L	Exon7	1	1	No
GTF2H4	607T>C	F203L	Exon7	0	1	Yes
GTF2H4	62A>G	E21G	Exon2	0	1	No
GTF2H4	676C>T	R226W	Exon8	1	0	Yes
GTF2H4	765T>G	S255R	Exon9	0	1	Yes
GTF2H4	773T>C	L258P	Exon9	1	0	Yes
GTF2H4	796C>T	R266C	Exon9	1	0	Yes
GTF2H4	797G>A	R266H	Exon9	0	1	Yes
GTF2H4	812T>G	V271G	Exon9	1	0	Yes
GTF2H4	835C>T	R279W	Exon10	1	0	Yes
GTF2H4	853C>T	R285C	Exon10	0	1	Yes
GTF2H4	875C>T	S292L	Exon10	0	1	Yes
GTF2H4	880G>A	V294I	Exon10	1	1	No
GTF2H4	992T>A	F331Y	Exon11	1	0	Yes
KNTC1	100G>T	D34Y	Exon2	1	0	Yes
KNTC1	1045G>A	V349I	Exon13	1	1	Yes
KNTC1	1058C>A	S353Y	Exon13	8	8	Yes
KNTC1	1075G>A	G359R	Exon13	1	0	No
KNTC1	1090A>G	T364A	Exon14	1	0	No
KNTC1	1150T>C	S384P	Exon15	1	0	Yes
KNTC1	1160T>C	V387A	Exon15	1	0	No
KNTC1	1163T>G	L388R	Exon15	0	1	Yes
KNTC1	1165A>G	R389G	Exon15	0	1	Yes
KNTC1	1172T>C	L391P	Exon15	1	1	Yes
KNTC1	1174A>G	T392A	Exon15	0	1	Yes
KNTC1	127A>G	K43E	Exon2	2	3	No
KNTC1	1292C>T	S431L	Exon17	0	1	No
KNTC1	1324T>A	S442T	Exon17	1	0	Yes
KNTC1	1346C>A	T449N	Exon17	21	13	No
KNTC1	1375A>G	K459E	Exon17	0	1	Yes
KNTC1	1389T>G	H463Q	Exon17	1	0	No
KNTC1	1427T>C	L476P	Exon18	0	1	Yes
KNTC1	1471A>G	N491D	Exon18	1	1	No
KNTC1	1544T>C	V515A	Exon20	0	1	Yes
KNTC1	1549A>G	R517G	Exon20	0	1	Yes
KNTC1	1624T>C	F542L	Exon21	1	0	Yes
KNTC1	1628T>C	L543P	Exon21	1	0	Yes
KNTC1	1630A>C	N544H	Exon21	1	0	No
KNTC1	1714C>T	R572W	Exon21	0	1	Yes
KNTC1	1715G>A	R572Q	Exon21	0	1	No
KNTC1	1790T>C	L597S	Exon22	0	1	No
KNTC1	1814A>G	K605R	Exon22	1	0	No
KNTC1	1891G>A	A631T	Exon23	0	1	No
KNTC1	1895G>A	R632K	Exon23	1	0	Yes
KNTC1	1897A>G	N633D	Exon23	1	0	Yes
KNTC1	1897A>T	N633Y	Exon23	1	0	Yes
KNTC1	1966G>A	A656T	Exon24	0	1	No
KNTC1	1993G>A	A665T	Exon24	1	0	No
KNTC1	2005C>T	H669Y	Exon24	1	0	No
KNTC1	2095C>T	H699Y	Exon25	1	0	No
KNTC1	2188C>T	P730S	Exon26	0	1	Yes
KNTC1	2207T>C	I736T	Exon26	0	1	No
KNTC1	2214G>C	E738D	Exon26	9	13	No
KNTC1	2255A>C	E752A	Exon26	0	1	No
KNTC1	2264T>C	L755P	Exon26	1	0	Yes
KNTC1	2393A>G	D798G	Exon28	0	2	Yes
KNTC1	2398G>A	V800M	Exon28	0	1	Yes
KNTC1	2417C>T	A806V	Exon28	0	1	No
KNTC1	2470G>A	E824K	Exon28	0	1	No
KNTC1	2527A>C	K843Q	Exon29	0	1	Yes
KNTC1	2551A>G	I851V	Exon29	0	1	No
KNTC1	2610A>C	K870N	Exon30	1	0	Yes
KNTC1	2646G>T	K882N	Exon30	1	0	No
KNTC1	2676T>G	D892E	Exon30	1	0	No
KNTC1	2680A>G	I894V	Exon30	1	0	No
KNTC1	2683T>C	Y895H	Exon30	1	0	No
KNTC1	2707A>G	I903V	Exon30	1	0	No
KNTC1	2843G>A	G948D	Exon32	0	1	No
KNTC1	2878G>A	V960M	Exon32	0	1	No
KNTC1	2911A>G	K971E	Exon32	2	0	No
KNTC1	2948T>C	M983T	Exon33	0	1	No
KNTC1	2968G>T	V990F	Exon33	0	1	No
KNTC1	2977T>A	L993I	Exon33	1	0	Yes
KNTC1	3020G>A	S1007N	Exon34	0	2	No
KNTC1	3023A>G	N1008S	Exon34	1	0	No
KNTC1	3034G>T	V1012L	Exon34	4	3	No
KNTC1	3070G>A	E1024K	Exon34	0	1	No
KNTC1	307G>A	E103K	Exon4	0	2	Yes
KNTC1	3080A>G	Q1027R	Exon34	4	3	No
KNTC1	3083C>T	A1028V	Exon34	1	1	No
KNTC1	3127G>C	V1043L	Exon34	0	1	No
KNTC1	3166G>T	A1056S	Exon34	1	0	No
KNTC1	3181A>T	M1061L	Exon34	1	0	No
KNTC1	3193G>A	E1065K	Exon34	0	1	No
KNTC1	3241A>G	K1081E	Exon34	26	20	No
KNTC1	3275A>G	K1092R	Exon35	2	0	No
KNTC1	3278A>G	Y1093C	Exon35	1	1	No
KNTC1	3286A>G	N1096D	Exon35	1	0	No
KNTC1	3308T>A	L1103Q	Exon35	1	0	Yes
KNTC1	3314T>C	L1105P	Exon35	1	0	No
KNTC1	3323A>C	Q1108P	Exon35	0	1	Yes
KNTC1	3328C>T	L1110F	Exon35	1	0	No
KNTC1	3339G>T	M1113I	Exon35	1	0	No
KNTC1	3370G>A	V1124M	Exon35	1	0	No
KNTC1	3391A>G	M1131V	Exon35	0	1	No
KNTC1	3395T>C	I1132T	Exon35	0	3	Yes
KNTC1	3409A>G	S1137G	Exon35	1	0	No
KNTC1	3467A>G	K1156R	Exon36	1	0	No
KNTC1	3481G>T	A1161S	Exon36	1	0	Yes
KNTC1	3531G>A	M1177I	Exon36	1	0	No
KNTC1	3593G>T	S1198I	Exon37	1	0	Yes
KNTC1	3631C>T	P1211S	Exon37	1	0	Yes
KNTC1	3634G>A	V1212M	Exon37	2	0	Yes
KNTC1	3722T>C	L1241P	Exon38	1	0	No
KNTC1	3731G>A	G1244E	Exon39	0	1	Yes
KNTC1	3749C>T	P1250L	Exon39	1	0	Yes
KNTC1	3758A>G	N1253S	Exon39	0	1	No
KNTC1	3764T>C	I1255T	Exon39	1	0	No
KNTC1	3785T>C	L1262P	Exon39	0	1	Yes
KNTC1	3884T>C	L1295S	Exon39	1	0	Yes
KNTC1	3962T>C	I1321T	Exon40	0	1	No
KNTC1	3967A>G	I1323V	Exon40	2	0	No
KNTC1	4028A>T	D1343V	Exon41	4	2	Yes
KNTC1	4034C>T	A1345V	Exon41	2	0	Yes
KNTC1	4055T>C	L1352S	Exon41	0	1	Yes
KNTC1	4075G>A	E1359K	Exon41	2	0	No
KNTC1	40G>A	G14R	Exon2	1	0	No
KNTC1	4102G>T	A1368S	Exon41	1	0	No
KNTC1	410A>G	Q137R	Exon5	0	1	No
KNTC1	4117G>A	D1373N	Exon41	1	0	No
KNTC1	4162C>T	L1388F	Exon42	0	1	No
KNTC1	4199A>T	E1400V	Exon42	1	3	Yes
KNTC1	4225A>G	I1409V	Exon42	1	0	No
KNTC1	4250C>G	S1417C	Exon43	0	1	Yes
KNTC1	433G>A	G145S	Exon5	1	0	No
KNTC1	4363C>G	Q1455E	Exon44	1	1	No
KNTC1	4375G>A	D1459N	Exon44	1	0	Yes
KNTC1	4390C>A	L1464I	Exon44	0	1	No
KNTC1	4397T>C	I1466T	Exon44	1	0	Yes
KNTC1	4426G>A	G1476S	Exon44	1	2	No
KNTC1	4465C>T	R1489W	Exon44	1	0	No
KNTC1	4484T>C	L1495P	Exon44	0	1	Yes
KNTC1	4501A>G	M1501V	Exon44	1	0	No
KNTC1	4517C>T	T1506M	Exon44	2	0	No
KNTC1	4534G>A	V1512I	Exon44	0	1	No
KNTC1	4535T>G	V1512G	Exon44	0	1	Yes
KNTC1	4540A>G	S1514G	Exon44	0	1	No
KNTC1	4609A>C	I1537L	Exon45	1	0	No
KNTC1	470C>T	T157I	Exon6	1	2	No
KNTC1	4792T>G	F1598V	Exon46	0	1	Yes
KNTC1	4816A>G	K1606E	Exon46	1	0	Yes
KNTC1	4823T>C	L1608P	Exon46	1	0	Yes
KNTC1	4915G>A	A1639T	Exon48	1	0	No
KNTC1	4924G>A	V1642I	Exon48	0	1	No
KNTC1	4966C>A	Q1656K	Exon48	13	17	No
KNTC1	4999A>G	I1667V	Exon48	1	0	No
KNTC1	5012C>T	T1671M	Exon48	1	0	No
KNTC1	5039C>A	S1680Y	Exon48	0	1	Yes
KNTC1	5056T>C	W1686R	Exon48	0	1	Yes
KNTC1	5060C>T	A1687V	Exon48	1	0	Yes
KNTC1	5062G>A	V1688I	Exon48	1	0	Yes
KNTC1	5105C>T	S1702F	Exon49	0	1	No
KNTC1	5117C>T	S1706F	Exon49	1	0	No
KNTC1	5186G>A	R1729H	Exon50	0	2	No
KNTC1	5207T>C	L1736S	Exon50	0	1	Yes
KNTC1	5234G>A	R1745Q	Exon50	1	0	No
KNTC1	5269C>A	L1757M	Exon50	1	0	Yes
KNTC1	5299G>A	G1767R	Exon50	0	1	Yes
KNTC1	5324G>A	S1775N	Exon50	0	1	No
KNTC1	5339C>G	P1780R	Exon50	2	1	No
KNTC1	5381A>T	Y1794F	Exon50	1	0	No
KNTC1	546T>A	S182R	Exon7	1	0	No
KNTC1	5482A>C	T1828P	Exon51	1	0	No
KNTC1	5489C>T	P1830L	Exon51	3	1	Yes
KNTC1	5534C>T	A1845V	Exon52	0	1	No
KNTC1	5546T>C	V1849A	Exon53	0	1	No
KNTC1	5554C>T	L1852F	Exon53	1	0	Yes
KNTC1	5561T>C	L1854P	Exon53	1	0	No
KNTC1	5581A>G	S1861G	Exon53	0	1	No
KNTC1	5596T>C	F1866L	Exon53	0	1	No
KNTC1	5597T>C	F1866S	Exon53	2	1	No
KNTC1	5711C>A	S1904Y	Exon54	0	1	Yes
KNTC1	5728A>G	I1910V	Exon54	1	0	No
KNTC1	5741A>T	K1914I	Exon54	0	1	Yes
KNTC1	5869G>A	E1957K	Exon55	1	0	Yes
KNTC1	5887T>A	L1963M	Exon56	1	0	Yes
KNTC1	5896G>A	E1966K	Exon56	0	1	Yes
KNTC1	5921A>G	Y1974C	Exon56	0	1	Yes
KNTC1	592A>G	T198A	Exon8	7	1	Yes
KNTC1	5960T>C	L1987P	Exon56	1	1	Yes
KNTC1	599A>G	N200S	Exon8	0	1	No
KNTC1	6013A>G	I2005V	Exon57	2	0	No
KNTC1	610C>T	L204F	Exon8	1	0	No
KNTC1	6111G>T	Q2037H	Exon59	0	1	Yes
KNTC1	6178A>T	I2060F	Exon60	0	3	No
KNTC1	6181G>A	G2061R	Exon60	1	1	Yes
KNTC1	6187G>A	A2063T	Exon60	3	1	Yes
KNTC1	6215C>T	P2072L	Exon60	1	0	Yes
KNTC1	6220T>A	F2074I	Exon60	1	0	Yes
KNTC1	6287T>C	L2096P	Exon61	0	1	Yes
KNTC1	6307G>T	V2103F	Exon61	7	7	No
KNTC1	6322T>G	L2108V	Exon61	1	0	No
KNTC1	634G>A	G212R	Exon8	1	0	No
KNTC1	6350T>C	L2117P	Exon61	0	1	Yes
KNTC1	6365A>G	H2122R	Exon61	1	0	No
KNTC1	6371T>C	I2124T	Exon62	1	0	Yes
KNTC1	6373A>G	R2125G	Exon62	0	1	No
KNTC1	640T>G	L214V	Exon8	0	1	No
KNTC1	646A>G	S216G	Exon8	1	0	No
KNTC1	6529T>C	S2177P	Exon63	0	1	No
KNTC1	652G>A	V218I	Exon8	0	1	No
KNTC1	6532G>A	V2178I	Exon63	0	1	No
KNTC1	6562G>A	G2188R	Exon63	0	1	Yes
KNTC1	659T>C	V220A	Exon8	0	1	No
KNTC1	661A>G	I221V	Exon8	0	1	No
KNTC1	6626C>T	S2209L	Exon64	0	1	No
KNTC1	706G>T	D236Y	Exon9	0	1	Yes
KNTC1	718A>G	K240E	Exon9	1	0	No
KNTC1	722G>C	G241A	Exon9	2	2	No
KNTC1	728C>T	T243I	Exon9	0	1	No
KNTC1	731T>C	V244A	Exon9	1	0	No
KNTC1	773A>G	K258R	Exon10	0	1	No
KNTC1	77A>G	H26R	Exon2	1	0	No
KNTC1	898A>G	T300A	Exon11	1	0	Yes
KNTC1	913T>G	S305A	Exon11	3	1	No
KNTC1	925G>A	V309I	Exon11	1	0	No
KNTC1	929C>T	T310M	Exon11	1	0	No
KNTC1	949C>T	L317F	Exon12	4	9	Yes
KNTC1	95A>G	Q32R	Exon2	5	4	Yes
KNTC1	989T>G	M330R	Exon13	1	0	No
LIG4	1004A>G	Y335C	Exon2	0	1	Yes
LIG4	1024T>A	F342I	Exon2	1	0	No
LIG4	1079T>C	L360P	Exon2	0	1	Yes
LIG4	108C>G	I36M	Exon2	1	0	No
LIG4	1093T>C	C365R	Exon2	0	1	Yes
LIG4	1105G>A	V369I	Exon2	0	1	No
LIG4	1109T>C	L370S	Exon2	0	1	Yes
LIG4	1115T>C	V372A	Exon2	1	0	No
LIG4	1135C>T	H379Y	Exon2	1	0	Yes
LIG4	1141A>G	T381A	Exon2	1	0	No
LIG4	1204A>G	I402V	Exon2	3	0	No
LIG4	1208T>C	V403A	Exon2	0	1	No
LIG4	1231A>G	K411E	Exon2	1	0	No
LIG4	1235A>G	N412S	Exon2	1	0	No
LIG4	1261G>A	A421T	Exon2	1	0	Yes
LIG4	1282G>A	G428R	Exon2	0	1	Yes
LIG4	1390A>G	I464V	Exon2	0	1	No
LIG4	1423T>C	S475P	Exon2	0	1	No
LIG4	1475C>T	P492L	Exon2	0	1	No
LIG4	1480G>T	G494C	Exon2	1	0	Yes
LIG4	1483G>A	E495K	Exon2	1	0	No
LIG4	1513C>T	R505C	Exon2	0	1	Yes
LIG4	1549G>T	D517Y	Exon2	0	1	Yes
LIG4	1567G>T	A523S	Exon2	0	1	No
LIG4	1607G>A	S536N	Exon2	0	2	No
LIG4	1693G>A	V565I	Exon2	1	0	No
LIG4	1703A>G	D568G	Exon2	0	1	Yes
LIG4	1705A>G	M569V	Exon2	1	2	No
LIG4	1730G>A	R577H	Exon2	2	0	Yes
LIG4	1739G>A	R580Q	Exon2	0	1	Yes
LIG4	1756G>C	D586H	Exon2	2	3	No
LIG4	1792G>A	D598N	Exon2	1	1	No
LIG4	1831G>A	A611T	Exon2	1	2	No
LIG4	1859A>G	D620G	Exon2	0	1	No
LIG4	1876A>G	K626E	Exon2	0	1	Yes
LIG4	1882C>T	R628W	Exon2	1	0	Yes
LIG4	1891G>A	A631T	Exon2	1	0	No
LIG4	1913T>C	I638T	Exon2	0	1	No
LIG4	1918A>G	I640V	Exon2	0	1	No
LIG4	2002A>G	S668G	Exon2	0	1	No
[truncated: 3,269 more rows]

## Sheet: Supp. Table 7
Supplementary Table 7: Frequenciy of rare missense variants in cases and controls for genes with some evidence of association with ovarian cancer
Gene	Max MAF	Histotype	Carriers			Non-carriers		Odds ratio
			Controls	Cases		Controls	Cases
DUOX1	0.01	All	77	107		6032	6266	1.33205
DUOX1	0.01	High-grade serous	77	103		6032	5838	1.37549
PAK4	0.01	All	36	69		6073	6304	1.83727
PAK4	0.01	High-grade serous	36	61		6073	5880	1.74236
DUOX1	0.001	All	60	90		6049	6283	1.43786
DUOX1	0.001	High-grade serous	60	86		6049	5855	1.47387
FANCE	0.001	All	10	21		6099	6352	2.01301
FANCE	0.001	High-grade serous	10	19		6099	5922	1.95373
